# Supplementary material for: Overlapping genes of Aedes aegypti: evolutionary implications from comparison with orthologs of Anopheles gambiae and other insects
Source: BMC Evol Biol. 2013 Jun 18;13:124. doi: 10.1186/1471-2148-13-124 (PMC3689595; doi:10.1186/1471-2148-13-124)
Supplement: Additional file 1 — List of E/H and P/O gene pairs of A. aegypti and A. gambiae. [file 1471-2148-13-124-S1.xlsx]

## Sheet: Gene list
List of embedded/host and partially overlapping gene pairs of A. aegypti and A. gambiae.
A. aegypti Embedded/Host Gene Pairs	Relative Orientation		A. aegypti Partially Overlapping Gene Pairs	Relative Orientation		A. gambiae Embedded/Host Gene Pairs	Relative Orientation		A. gambiae Partially Overlapping Gene Pairs	Relative Orientation
AAEL000560 / AAEL000558	Opposite		AAEL000072 / AAEL000081	Opposite		AGAP005665 / AGAP005664	Opposite		AGAP001222 / AGAP013048	Same
AAEL000526 / AAEL000536	Opposite		AAEL000020 / AAEL000076	Opposite		AGAP007570 / AGAP007569	Opposite		AGAP001402 / AGAP001403	Opposite
AAEL003921 / AAEL003906	Opposite		AAEL000088 / AAEL000042	Opposite		AGAP013131 / AGAP002668	Same		AGAP002130 / AGAP002131	Same
AAEL003946 / AAEL003939	Opposite		AAEL014111 / AAEL014107	Opposite		AGAP003488 / AGAP003487	Opposite		AGAP003541 / AGAP013362	Same
AAEL014163 / AAEL014165	Opposite		AAEL014130 / AAEL014134	Opposite		AGAP011047 / AGAP011046	Opposite		AGAP003621 / AGAP003622	Opposite
AAEL014185 / AAEL017419	Same		AAEL014157 / AAEL014153	Same		AGAP011837 / AGAP011836	Opposite		AGAP003969 / AGAP013271	Same
AAEL003985 / AAEL003997	Opposite		AAEL014164 / AAEL014165	Same		AGAP012008 / AGAP012007	Opposite		AGAP004290 / AGAP013168	Same
AAEL014225 / AAEL014224	Opposite		AAEL014213 / AAEL014209	Same		AGAP007861 / AGAP007862	Opposite		AGAP004480 / AGAP004481	Opposite
AAEL004022 / AAEL004032	Opposite		AAEL003995 / AAEL003992	Opposite		AGAP009557 / AGAP009556	Opposite		AGAP004530 / AGAP004531	Opposite
AAEL014287 / AAEL014286	Opposite		AAEL003992 / AAEL003997	Opposite		AGAP007508 / AGAP007507	Opposite		AGAP011147 / AGAP011148	Opposite
AAEL017190 / AAEL014307	Opposite		AAEL014268 / AAEL014265	Opposite		AGAP013359 / AGAP002329	Same		AGAP008041 / AGAP008042	Opposite
AAEL014331 / AAEL014332	Opposite		AAEL017503 / AAEL014267	Opposite		AGAP004242 / AGAP004241	Same		AGAP000530 / AGAP000531	Same
AAEL014351 / AAEL014346	Same		AAEL014275 / AAEL014272	Opposite		AGAP013338 / AGAP004391	Same		AGAP004709 / AGAP004710	Opposite
AAEL004192 / AAEL004171	Opposite		AAEL014280 / AAEL014283	Opposite		AGAP000607 / AGAP000606	Opposite		AGAP004755 / AGAP004756	Opposite
AAEL004179 / AAEL004180	Opposite		AAEL014282 / AAEL014281	Opposite		AGAP012959 / AGAP002012	Same		AGAP013546 / AGAP004757	Same
AAEL014398 / AAEL014407	Opposite		AAEL004064 / AAEL004043	Opposite		AGAP002537 / AGAP002536	Same		AGAP005050 / AGAP005051	Opposite
AAEL014417 / AAEL014419	Same		AAEL004045 / AAEL004055	Opposite		AGAP013130 / AGAP002831	Same		AGAP005148 / AGAP005149	Opposite
AAEL014440 / AAEL014434	Opposite		AAEL004049 / AAEL004056	Opposite		AGAP013431 / AGAP004233	Opposite		AGAP005421 / AGAP005422	Opposite
AAEL004324 / AAEL004322	Same		AAEL004051 / AAEL004078	Same		AGAP012999 / AGAP004264	Same		AGAP005561 / AGAP005562	Opposite
AAEL004342 / AAEL004336	Same		AAEL014354 / AAEL014346	Opposite		AGAP006804 / AGAP006803	Opposite		AGAP005684 / AGAP005685	Opposite
AAEL014544 / AAEL017414	Opposite		AAEL004158 / AAEL004194	Same		AGAP010397 / AGAP010396	Opposite		AGAP006358 / AGAP006359	Opposite
AAEL004353 / AAEL004351	Opposite		AAEL014377 / AAEL014376	Opposite		AGAP009318 / AGAP009317	Opposite		AGAP006529 / AGAP013364	Same
AAEL014565 / AAEL014566	Opposite		AAEL014382 / AAEL014390	Opposite		AGAP001345 / AGAP001344	Opposite		AGAP006683 / AGAP006684	Opposite
AAEL004413 / AAEL004415	Opposite		AAEL014436 / AAEL014434	Same		AGAP012994 / AGAP002603	Same		AGAP007453 / AGAP007454	Opposite
AAEL000606 / AAEL000610	Opposite		AAEL004282 / AAEL004290	Opposite		AGAP013200 / AGAP002677	Opposite		AGAP007700 / AGAP007701	Opposite
AAEL014648 / AAEL014649	Opposite		AAEL014496 / AAEL014494	Opposite		AGAP013233 / AGAP003869	Same		AGAP007703 / AGAP007704	Opposite
AAEL004505 / AAEL004491	Opposite		AAEL014500 / AAEL014499	Opposite		AGAP003890 / AGAP003889	Opposite		AGAP001306 / AGAP001307	Opposite
AAEL004510 / AAEL004507	Opposite		AAEL014505 / AAEL014504	Opposite		AGAP000640 / AGAP000639	Opposite		AGAP001529 / AGAP001530	Opposite
AAEL004498 / AAEL004501	Same		AAEL004329 / AAEL004327	Opposite		AGAP005740 / AGAP005739	Same		AGAP001711 / AGAP001712	Opposite
AAEL014680 / AAEL014679	Opposite		AAEL004348 / AAEL004334	Opposite		AGAP002435 / AGAP002434	Opposite		AGAP001817 / AGAP001818	Opposite
AAEL004519 / AAEL004513	Opposite		AAEL004339 / AAEL004336	Opposite		AGAP002510 / AGAP002511	Same		AGAP001941 / AGAP001942	Opposite
AAEL004550 / AAEL004570	Opposite		AAEL004361 / AAEL004368	Opposite		AGAP013485 / AGAP003457	Opposite		AGAP012983 / AGAP002003	Opposite
AAEL004656 / AAEL004666	Opposite		AAEL004365 / AAEL004371	Opposite		AGAP007692 / AGAP007691	Same		AGAP002016 / AGAP002017	Opposite
AAEL004667 / AAEL004669	Opposite		AAEL014571 / AAEL014568	Opposite		AGAP013017 / AGAP004405	Same		AGAP002063 / AGAP002064	Opposite
AAEL004706 / AAEL004686	Opposite		AAEL004439 / AAEL004423	Opposite		AGAP009175 / AGAP009174	Opposite		AGAP002254 / AGAP002255	Same
AAEL014817 / AAEL014815	Opposite		AAEL004416 / AAEL004425	Opposite		AGAP010013 / AGAP010012	Opposite		AGAP002277 / AGAP013515	Opposite
AAEL014812 / AAEL014816	Opposite		AAEL000608 / AAEL000610	Same		AGAP005021 / AGAP005020	Same		AGAP002313 / AGAP002314	Opposite
AAEL004751 / AAEL004761	Opposite		AAEL004453 / AAEL004472	Same		AGAP001987 / AGAP001986	Opposite		AGAP002332 / AGAP002333	Opposite
AAEL004779 / AAEL004744	Opposite		AAEL004514 / AAEL004531	Opposite		AGAP005200 / AGAP005199	Same		AGAP013174 / AGAP002362	Same
AAEL000662 / AAEL000640	Opposite		AAEL004561 / AAEL004568	Opposite		AGAP006127 / AGAP006126	Opposite		AGAP002546 / AGAP002547	Opposite
AAEL004795 / AAEL004793	Opposite		AAEL004628 / AAEL004604	Same		AGAP007566 / AGAP007565	Opposite		AGAP002626 / AGAP002627	Opposite
AAEL004809 / AAEL004811	Opposite		AAEL004625 / AAEL004603	Opposite		AGAP013530 / AGAP000234	Opposite		AGAP002656 / AGAP002657	Opposite
AAEL004823 / AAEL004815	Opposite		AAEL004663 / AAEL004673	Opposite		AGAP005214 / AGAP005213	Same		AGAP013266 / AGAP002778	Opposite
AAEL014877 / AAEL014874	Opposite		AAEL014763 / AAEL014761	Opposite		AGAP013543 / AGAP001215	Opposite		AGAP013212 / AGAP013394	Opposite
AAEL004835 / AAEL004850	Opposite		AAEL014794 / AAEL014795	Opposite		AGAP013112 / AGAP001382	Same		AGAP013419 / AGAP003487	Same
AAEL014883 / AAEL014881	Opposite		AAEL014821 / AAEL014820	Opposite		AGAP003340 / AGAP003341	Same		AGAP003535 / AGAP003536	Opposite
AAEL014884 / AAEL014887	Opposite		AAEL004756 / AAEL004763	Opposite		AGAP000417 / AGAP000418	Same		AGAP003814 / AGAP003815	Opposite
AAEL004872 / AAEL004881	Opposite		AAEL000666 / AAEL000654	Opposite		AGAP013237 / AGAP002791	Opposite		AGAP003935 / AGAP003936	Opposite
AAEL004893 / AAEL004891	Opposite		AAEL004829 / AAEL004833	Opposite		AGAP007710 / AGAP007709	Same		AGAP003987 / AGAP003988	Opposite
AAEL004887 / AAEL004865	Same		AAEL004853 / AAEL004852	Opposite		AGAP008765 / AGAP008764	Opposite		AGAP004030 / AGAP004031	Opposite
AAEL004921 / AAEL004938	Opposite		AAEL004843 / AAEL004846	Opposite		AGAP007546 / AGAP007545	Same		AGAP004190 / AGAP004191	Opposite
AAEL004928 / AAEL004924	Opposite		AAEL014961 / AAEL014960	Opposite		AGAP013447 / AGAP000054	Same		AGAP004274 / AGAP004275	Opposite
AAEL004939 / AAEL004936	Opposite		AAEL004991 / AAEL004974	Opposite		AGAP007630 / AGAP007629	Opposite		AGAP004416 / AGAP004417	Opposite
AAEL004994 / AAEL004971	Opposite		AAEL000720 / AAEL000699	Opposite		AGAP005491 / AGAP005490	Same		AGAP004462 / AGAP004463	Opposite
AAEL004969 / AAEL004974	Opposite		AAEL005062 / AAEL005054	Opposite		AGAP004508 / AGAP004507	Opposite		AGAP004556 / AGAP004557	Opposite
AAEL005004 / AAEL005011	Opposite		AAEL005146 / AAEL005141	Opposite		AGAP000088 / AGAP000086	Opposite		AGAP013117 / AGAP004638	Opposite
AAEL005010 / AAEL005009	Opposite		AAEL005150 / AAEL005153	Opposite		AGAP013006 / AGAP002688	Same		AGAP013302 / AGAP004641	Opposite
AAEL015002 / AAEL015004	Opposite		AAEL015062 / AAEL015061	Opposite		AGAP013240 / AGAP003546	Same		AGAP010912 / AGAP010913	Same
AAEL000680 / AAEL000719	Opposite		AAEL005181 / AAEL005199	Opposite		AGAP013537 / AGAP001446	Same		AGAP011456 / AGAP011457	Opposite
AAEL000701 / AAEL000697	Opposite		AAEL005208 / AAEL005171	Opposite		AGAP005172 / AGAP005171	Opposite		AGAP012041 / AGAP012042	Opposite
AAEL005116 / AAEL005126	Opposite		AAEL005217 / AAEL005235	Opposite		AGAP005268 / AGAP005267	Opposite		AGAP008070 / AGAP008071	Same
AAEL005151 / AAEL005147	Opposite		AAEL005233 / AAEL005214	Opposite		AGAP006485 / AGAP006484	Opposite		AGAP008080 / AGAP008081	Opposite
AAEL005190 / AAEL005191	Opposite		AAEL015079 / AAEL015077	Opposite		AGAP006530 / AGAP013364	Same		AGAP008474 / AGAP008475	Opposite
AAEL005230 / AAEL005216	Opposite		AAEL005272 / AAEL005259	Opposite		AGAP007376 / AGAP013291	Same		AGAP008896 / AGAP008897	Opposite
AAEL005287 / AAEL005284	Opposite		AAEL005271 / AAEL005281	Opposite		AGAP011683 / AGAP011682	Opposite		AGAP009308 / AGAP009309	Same
AAEL000740 / AAEL000741	Same		AAEL000728 / AAEL000743	Same		AGAP007820 / AGAP007819	Opposite		AGAP010277 / AGAP010278	Opposite
AAEL005301 / AAEL011680	Same		AAEL000735 / AAEL000744	Opposite		AGAP008306 / AGAP008305	Opposite		AGAP000252 / AGAP000253	Opposite
AAEL005398 / AAEL005388	Opposite		AAEL015122 / AAEL015120	Opposite		AGAP009466 / AGAP009465	Same		AGAP000286 / AGAP000287	Opposite
AAEL005429 / AAEL005433	Opposite		AAEL015129 / AAEL015130	Same		AGAP009674 / AGAP009673	Same		AGAP000356 / AGAP000357	Opposite
AAEL005443 / AAEL005442	Opposite		AAEL005354 / AAEL005364	Opposite		AGAP005485 / AGAP005484	Opposite		AGAP000414 / AGAP000415	Opposite
AAEL005467 / AAEL005463	Opposite		AAEL015201 / AAEL015202	Opposite		AGAP005642 / AGAP005641	Opposite		AGAP013136 / AGAP000947	Opposite
AAEL005484 / AAEL005488	Opposite		AAEL017512 / AAEL000755	Opposite		AGAP006132 / AGAP006131	Opposite		AGAP000979 / AGAP013093	Same
AAEL005483 / AAEL005485	Opposite		AAEL005523 / AAEL005531	Opposite		AGAP006566 / AGAP006565	Opposite		AGAP000996 / AGAP000997	Opposite
AAEL017053 / AAEL005539	Opposite		AAEL005588 / AAEL005579	Opposite		AGAP002389 / AGAP002388	Opposite		AGAP004952 / AGAP004953	Opposite
AAEL005623 / AAEL005618	Opposite		AAEL005605 / AAEL005613	Opposite		AGAP013105 / AGAP013545	Opposite		AGAP005108 / AGAP005109	Opposite
AAEL000795 / AAEL000804	Opposite		AAEL005659 / AAEL005644	Opposite		AGAP013015 / AGAP004002	Same		AGAP005334 / AGAP005335	Opposite
AAEL000799 / AAEL000840	Opposite		AAEL000832 / AAEL000800	Opposite		AGAP010320 / AGAP010319	Same		AGAP005758 / AGAP005759	Opposite
AAEL005683 / AAEL005705	Opposite		AAEL005699 / AAEL005688	Opposite		AGAP010463 / AGAP010462	Opposite		AGAP006354 / AGAP006355	Opposite
AAEL005680 / AAEL005703	Opposite		AAEL005746 / AAEL005743	Same		AGAP010603 / AGAP010602	Same		AGAP006603 / AGAP006604	Opposite
AAEL005719 / AAEL005726	Opposite		AAEL005731 / AAEL005741	Same		AGAP010605 / AGAP010604	Same		AGAP006780 / AGAP006781	Opposite
AAEL005755 / AAEL005760	Same		AAEL005801 / AAEL005816	Opposite		AGAP007977 / AGAP007976	Opposite		AGAP007211 / AGAP007212	Opposite
AAEL005860 / AAEL005861	Opposite		AAEL005812 / AAEL005808	Opposite		AGAP008240 / AGAP008241	Same		AGAP001257 / AGAP013220	Same
AAEL017042 / AAEL005888	Opposite		AAEL005870 / AAEL005848	Opposite		AGAP008477 / AGAP008476	Same		AGAP013277 / AGAP001300	Opposite
AAEL005913 / AAEL005904	Opposite		AAEL005896 / AAEL005911	Opposite		AGAP009235 / AGAP009234	Same		AGAP001406 / AGAP001407	Opposite
AAEL000863 / AAEL000864	Opposite		AAEL005928 / AAEL005927	Opposite		AGAP004984 / AGAP004983	Opposite		AGAP013478 / AGAP013519	Opposite
AAEL000907 / AAEL000888	Opposite		AAEL006001 / AAEL006000	Opposite		AGAP005434 / AGAP005433	Opposite		AGAP013165 / AGAP002074	Opposite
AAEL005977 / AAEL005972	Opposite		AAEL006031 / AAEL006036	Opposite		AGAP005647 / AGAP005646	Same		AGAP002220 / AGAP002221	Opposite
AAEL005988 / AAEL005981	Same		AAEL006015 / AAEL006035	Same		AGAP005677 / AGAP005675	Opposite		AGAP002285 / AGAP002286	Opposite
AAEL006042 / AAEL006028	Opposite		AAEL006075 / AAEL006081	Opposite		AGAP007039 / AGAP007038	Opposite		AGAP002569 / AGAP002570	Opposite
AAEL006054 / AAEL006056	Opposite		AAEL000961 / AAEL000943	Opposite		AGAP007442 / AGAP007440	Opposite		AGAP002602 / AGAP013296	Opposite
AAEL006047 / AAEL006053	Opposite		AAEL000942 / AAEL000958	Opposite		AGAP013518 / AGAP001207	Opposite		AGAP013244 / AGAP002876	Same
AAEL006088 / AAEL006078	Opposite		AAEL000936 / AAEL000965	Opposite		AGAP013243 / AGAP001551	Same		AGAP003088 / AGAP003089	Opposite
AAEL000969 / AAEL000970	Opposite		AAEL006156 / AAEL006126	Opposite		AGAP013371 / AGAP001866	Opposite		AGAP003093 / AGAP003094	Opposite
AAEL006207 / AAEL006190	Opposite		AAEL006135 / AAEL006134	Opposite		AGAP002328 / AGAP002327	Opposite		AGAP003134 / AGAP003135	Opposite
AAEL006280 / AAEL006267	Opposite		AAEL006129 / AAEL006150	Opposite		AGAP013378 / AGAP002782	Opposite		AGAP013292 / AGAP003178	Opposite
AAEL006304 / AAEL006303	Same		AAEL006175 / AAEL006172	Opposite		AGAP003713 / AGAP003712	Same		AGAP003410 / AGAP003411	Opposite
AAEL006288 / AAEL006305	Opposite		AAEL006244 / AAEL006238	Opposite		AGAP004306 / AGAP013294	Same		AGAP003552 / AGAP013398	Opposite
AAEL000152 / AAEL000126	Opposite		AAEL006251 / AAEL006260	Opposite		AGAP010467 / AGAP010466	Opposite		AGAP003722 / AGAP003723	Opposite
AAEL000108 / AAEL000154	Opposite		AAEL006250 / AAEL006245	Same		AGAP011257 / AGAP011256	Same		AGAP004295 / AGAP004296	Opposite
AAEL006313 / AAEL006315	Opposite		AAEL006274 / AAEL006262	Opposite		AGAP011967 / AGAP011966	Same		AGAP004321 / AGAP004322	Opposite
AAEL006341 / AAEL006340	Opposite		AAEL000142 / AAEL000110	Same		AGAP011977 / AGAP011976	Same		AGAP004459 / AGAP004460	Opposite
AAEL006404 / AAEL006419	Opposite		AAEL000148 / AAEL000140	Opposite		AGAP012192 / AGAP012191	Opposite		AGAP004551 / AGAP004552	Opposite
AAEL006579 / AAEL006575	Opposite		AAEL001002 / AAEL000992	Same		AGAP012361 / AGAP012360	Same		AGAP012416 / AGAP012417	Opposite
AAEL006592 / AAEL006599	Opposite		AAEL000980 / AAEL000974	Same		AGAP008936 / AGAP008935	Opposite		AGAP007766 / AGAP007767	Opposite
AAEL015413 / AAEL015414	Same		AAEL006356 / AAEL006346	Opposite		AGAP009153 / AGAP009152	Opposite		AGAP008095 / AGAP008096	Opposite
AAEL006602 / AAEL006610	Opposite		AAEL006354 / AAEL006350	Opposite		AGAP010244 / AGAP010243	Opposite		AGAP008156 / AGAP008157	Opposite
AAEL006614 / AAEL006608	Opposite		AAEL006364 / AAEL006373	Opposite		AGAP013497 / AGAP000501	Same		AGAP008233 / AGAP008234	Opposite
AAEL006754 / AAEL006747	Opposite		AAEL006393 / AAEL006387	Same		AGAP005190 / AGAP005189	Same		AGAP008415 / AGAP008416	Opposite
AAEL006846 / AAEL006843	Opposite		AAEL006536 / AAEL006544	Opposite		AGAP005907 / AGAP005906	Same		AGAP008668 / AGAP008669	Same
AAEL006902 / AAEL006899	Opposite		AAEL006622 / AAEL006621	Opposite		AGAP006252 / AGAP006251	Opposite		AGAP009611 / AGAP009612	Opposite
AAEL001133 / AAEL001100	Opposite		AAEL006652 / AAEL006648	Opposite		AGAP013156 / AGAP002605	Opposite		AGAP009855 / AGAP009856	Opposite
AAEL006965 / AAEL006978	Opposite		AAEL006653 / AAEL006661	Opposite		AGAP013264 / AGAP002645	Opposite		AGAP009865 / AGAP009866	Opposite
AAEL007014 / AAEL006993	Opposite		AAEL006749 / AAEL006719	Opposite		AGAP010647 / AGAP010646	Same		AGAP010033 / AGAP010034	Opposite
AAEL007032 / AAEL007034	Opposite		AAEL006751 / AAEL006745	Opposite		AGAP010873 / AGAP010872	Opposite		AGAP010212 / AGAP010213	Opposite
AAEL007166 / AAEL007158	Opposite		AAEL006734 / AAEL006731	Opposite		AGAP011267 / AGAP011262	Same		AGAP010225 / AGAP010226	Same
AAEL007188 / AAEL007178	Same		AAEL006766 / AAEL006761	Same		AGAP012124 / AGAP012123	Opposite		AGAP000172 / AGAP013407	Same
AAEL017206 / AAEL007271	Opposite		AAEL006764 / AAEL006768	Opposite		AGAP007949 / AGAP007948	Opposite		AGAP000266 / AGAP000267	Opposite
AAEL007338 / AAEL007329	Opposite		AAEL006845 / AAEL006847	Opposite		AGAP008036 / AGAP008035	Opposite		AGAP000447 / AGAP000448	Opposite
AAEL001195 / AAEL001206	Opposite		AAEL006852 / AAEL006843	Opposite		AGAP009106 / AGAP009105	Opposite		AGAP000617 / AGAP000618	Opposite
AAEL007421 / AAEL007415	Opposite		AAEL006892 / AAEL006895	Opposite		AGAP009233 / AGAP009232	Same		AGAP000994 / AGAP000995	Opposite
AAEL007467 / AAEL007476	Opposite		AAEL006943 / AAEL006942	Same		AGAP004869 / AGAP004868	Same		AGAP004839 / AGAP004840	Opposite
AAEL007463 / AAEL007470	Opposite		AAEL001128 / AAEL001129	Opposite		AGAP013249 / AGAP002018	Opposite		AGAP005429 / AGAP005430	Opposite
AAEL001226 / AAEL001227	Opposite		AAEL001106 / AAEL001143	Opposite		AGAP002304 / AGAP002303	Same		AGAP005552 / AGAP005553	Opposite
AAEL007540 / AAEL007557	Opposite		AAEL001131 / AAEL001101	Opposite		AGAP013323 / AGAP003662	Same		AGAP005620 / AGAP005621	Opposite
AAEL007553 / AAEL017187	Opposite		AAEL006963 / AAEL006972	Opposite		AGAP010509 / AGAP010508	Opposite		AGAP005781 / AGAP005782	Opposite
AAEL007567 / AAEL007565	Opposite		AAEL006991 / AAEL007018	Opposite		AGAP012145 / AGAP012144	Opposite		AGAP006161 / AGAP006162	Opposite
AAEL007614 / AAEL007619	Opposite		AAEL006997 / AAEL006986	Opposite		AGAP012405 / AGAP012404	Opposite		AGAP006398 / AGAP006399	Opposite
AAEL007635 / AAEL007633	Opposite		AAEL007046 / AAEL007058	Opposite		AGAP000014 / AGAP000013	Opposite		AGAP006611 / AGAP006612	Opposite
AAEL007703 / AAEL007696	Opposite		AAEL007066 / AAEL007054	Opposite		AGAP001085 / AGAP001084	Same		AGAP006726 / AGAP006727	Opposite
AAEL007711 / AAEL007722	Opposite		AAEL007089 / AAEL007088	Opposite		AGAP006527 / AGAP006526	Same		AGAP007312 / AGAP007313	Opposite
AAEL007745 / AAEL007746	Same		AAEL017017 / AAEL007113	Opposite		AGAP013149 / AGAP001179	Same		AGAP001890 / AGAP001891	Opposite
AAEL007775 / AAEL007782	Same		AAEL001159 / AAEL001154	Opposite		AGAP013177 / AGAP001189	Opposite		AGAP002981 / AGAP013499	Opposite
AAEL007820 / AAEL007822	Opposite		AAEL001177 / AAEL001156	Opposite		AGAP002244 / AGAP002243	Opposite		AGAP003047 / AGAP003048	Opposite
AAEL007830 / AAEL007838	Opposite		AAEL007163 / AAEL007157	Opposite		AGAP002447 / AGAP002449	Opposite		AGAP003073 / AGAP003075	Opposite
AAEL007833 / AAEL007834	Same		AAEL007203 / AAEL007219	Opposite		AGAP010440 / AGAP010439	Same		AGAP003413 / AGAP003414	Opposite
AAEL007856 / AAEL007859	Opposite		AAEL007227 / AAEL007239	Opposite		AGAP007855 / AGAP007854	Opposite		AGAP003415 / AGAP003416	Opposite
AAEL007846 / AAEL007858	Opposite		AAEL007258 / AAEL007253	Opposite		AGAP000130 / AGAP000129	Opposite		AGAP013194 / AGAP013201	Opposite
AAEL007867 / AAEL007863	Opposite		AAEL007352 / AAEL007354	Opposite		AGAP000352 / AGAP000351	Same		AGAP003770 / AGAP003771	Opposite
AAEL007852 / AAEL007854	Opposite		AAEL007399 / AAEL007395	Opposite		AGAP004843 / AGAP004842	Same		AGAP003773 / AGAP003774	Opposite
AAEL007960 / AAEL007961	Opposite		AAEL007408 / AAEL007407	Same		AGAP004883 / AGAP004882	Opposite		AGAP003777 / AGAP013256	Same
AAEL007981 / AAEL007980	Opposite		AAEL007443 / AAEL007439	Opposite		AGAP005578 / AGAP005577	Opposite		AGAP004300 / AGAP004301	Opposite
AAEL008011 / AAEL008010	Opposite		AAEL007468 / AAEL007471	Opposite		AGAP007368 / AGAP007367	Opposite		AGAP004597 / AGAP004598	Opposite
AAEL008051 / AAEL008052	Opposite		AAEL007493 / AAEL007498	Opposite		AGAP013384 / AGAP002051	Same		AGAP010619 / AGAP010620	Opposite
AAEL008074 / AAEL008056	Opposite		AAEL007481 / AAEL007492	Opposite		AGAP002862 / AGAP002859	Opposite		AGAP010913 / AGAP010914	Same
AAEL000200 / AAEL000165	Opposite		AAEL007532 / AAEL007526	Opposite		AGAP013457 / AGAP003663	Same		AGAP011203 / AGAP011204	Opposite
AAEL000167 / AAEL000197	Opposite		AAEL007566 / AAEL017290	Opposite		AGAP004506 / AGAP004504	Opposite		AGAP012047 / AGAP012048	Opposite
AAEL000160 / AAEL000185	Same		AAEL007576 / AAEL007572	Opposite		AGAP011387 / AGAP011386	Opposite		AGAP008011 / AGAP008012	Opposite
AAEL008092 / AAEL008091	Opposite		AAEL007581 / AAEL007573	Opposite		AGAP008978 / AGAP008977	Same		AGAP013103 / AGAP008075	Same
AAEL008104 / AAEL008110	Opposite		AAEL007607 / AAEL007612	Opposite		AGAP000248 / AGAP000247	Opposite		AGAP000717 / AGAP000718	Opposite
AAEL008325 / AAEL008320	Opposite		AAEL007612 / AAEL007623	Opposite		AGAP005717 / AGAP005716	Opposite		AGAP000741 / AGAP000740	Opposite
AAEL001416 / AAEL001396	Opposite		AAEL007674 / AAEL007673	Opposite		AGAP006039 / AGAP006038	Opposite		AGAP007399 / AGAP007400	Opposite
AAEL008365 / AAEL008374	Opposite		AAEL007691 / AAEL007694	Opposite		AGAP006271 / AGAP006270	Same		AGAP001505 / AGAP001504	Same
AAEL008361 / AAEL008371	Opposite		AAEL007900 / AAEL007901	Opposite		AGAP006432 / AGAP006431	Opposite		AGAP001650 / AGAP001651	Opposite
AAEL008394 / AAEL008391	Opposite		AAEL007898 / AAEL007913	Opposite		AGAP013465 / AGAP003138	Same		AGAP002203 / AGAP002204	Opposite
AAEL008457 / AAEL008451	Opposite		AAEL017155 / AAEL007891	Opposite		AGAP010411 / AGAP010410	Opposite		AGAP002490 / AGAP002491	Opposite
AAEL001460 / AAEL001468	Opposite		AAEL008022 / AAEL008019	Opposite		AGAP010550 / AGAP010549	Opposite		AGAP002520 / AGAP002521	Opposite
AAEL008532 / AAEL008552	Opposite		AAEL000181 / AAEL000213	Opposite		AGAP011321 / AGAP011320	Same		AGAP002690 / AGAP002691	Opposite
AAEL008581 / AAEL008587	Opposite		AAEL000173 / AAEL000179	Opposite		AGAP012314 / AGAP012313	Opposite		AGAP003252 / AGAP013184	Opposite
AAEL008638 / AAEL008641	Opposite		AAEL000180 / AAEL000182	Opposite		AGAP006836 / AGAP006835	Opposite		AGAP003790 / AGAP003791	Opposite
AAEL001486 / AAEL001504	Opposite		AAEL000169 / AAEL000158	Same		AGAP007473 / AGAP007472	Opposite		AGAP010216 / AGAP010217	Opposite
AAEL001488 / AAEL001482	Opposite		AAEL000184 / AAEL000212	Opposite		AGAP007716 / AGAP007715	Same		AGAP005471 / AGAP005472	Opposite
AAEL008707 / AAEL008703	Same		AAEL000212 / AAEL000207	Same		AGAP001360 / AGAP001358	Opposite		AGAP007686 / AGAP007687	Opposite
AAEL008757 / AAEL008761	Opposite		AAEL001354 / AAEL001334	Opposite		AGAP001990 / AGAP013039	Opposite		AGAP001232 / AGAP001233	Opposite
AAEL008812 / AAEL008806	Opposite		AAEL001341 / AAEL001356	Opposite		AGAP009758 / AGAP009757	Opposite		AGAP013311 / AGAP002206	Opposite
AAEL001534 / AAEL001520	Opposite		AAEL008077 / AAEL008096	Opposite		AGAP006813 / AGAP006812	Opposite		AGAP013296 / AGAP002603	Opposite
AAEL008835 / AAEL008836	Opposite		AAEL008145 / AAEL008149	Same		AGAP007682 / AGAP007681	Opposite		AGAP003041 / AGAP003042	Opposite
AAEL008900 / AAEL008893	Opposite		AAEL017537 / AAEL008150	Opposite		AGAP001727 / AGAP001726	Opposite		AGAP003661 / AGAP003662	Opposite
AAEL008908 / AAEL008906	Opposite		AAEL008236 / AAEL008224	Opposite		AGAP009399 / AGAP009400	Same		AGAP003861 / AGAP003863	Opposite
AAEL001558 / AAEL001587	Opposite		AAEL008296 / AAEL017521	Opposite		AGAP012505 / AGAP012504	Opposite		AGAP012358 / AGAP012359	Opposite
AAEL001579 / AAEL001576	Same		AAEL008330 / AAEL008319	Opposite		AGAP006542 / AGAP006541	Opposite		AGAP000564 / AGAP000565	Opposite
AAEL001577 / AAEL001570	Opposite		AAEL008342 / AAEL008341	Opposite		AGAP007144 / AGAP007143	Opposite		AGAP005761 / AGAP005762	Opposite
AAEL001563 / AAEL001562	Opposite		AAEL001417 / AAEL001420	Opposite		AGAP002572 / AGAP002573	Opposite		AGAP007669 / AGAP007670	Opposite
AAEL008942 / AAEL008940	Opposite		AAEL001422 / AAEL001410	Opposite		AGAP004067 / AGAP013121	Same		AGAP001364 / AGAP001365	Opposite
AAEL009025 / AAEL009027	Opposite		AAEL008367 / AAEL008363	Opposite		AGAP005499 / AGAP005498	Same		AGAP002501 / AGAP002503	Opposite
AAEL009052 / AAEL009049	Opposite		AAEL008467 / AAEL008460	Opposite		AGAP006722 / AGAP006721	Opposite		AGAP003613 / AGAP003614	Opposite
AAEL001644 / AAEL001655	Opposite		AAEL001451 / AAEL001466	Opposite		AGAP003195 / AGAP003194	Opposite		AGAP012026 / AGAP012027	Opposite
AAEL001663 / AAEL001664	Opposite		AAEL008576 / AAEL008582	Opposite		AGAP010027 / AGAP010026	Opposite		AGAP012973 / AGAP000129	Opposite
AAEL009215 / AAEL009212	Opposite		AAEL008598 / AAEL008609	Opposite		AGAP007453 / AGAP007452	Opposite		AGAP004841 / AGAP004842	Opposite
AAEL009225 / AAEL009227	Opposite		AAEL008604 / AAEL008610	Opposite		AGAP003306 / AGAP003305	Opposite		AGAP006279 / AGAP006280	Opposite
AAEL009252 / AAEL009266	Opposite		AAEL008676 / AAEL008674	Opposite		AGAP001825 / AGAP001824	Opposite		AGAP013008 / AGAP002933	Opposite
AAEL009256 / AAEL009254	Opposite		AAEL008690 / AAEL008689	Same		AGAP013090 / AGAP002898	Opposite		AGAP004158 / AGAP004159	Opposite
AAEL009293 / AAEL009282	Opposite		AAEL008721 / AAEL008719	Opposite		AGAP005804 / AGAP005803	Opposite		AGAP012021 / AGAP012022	Opposite
AAEL009286 / AAEL009292	Opposite		AAEL008738 / AAEL008727	Same		AGAP010148 / AGAP010147	Opposite		AGAP000755 / AGAP000756	Opposite
AAEL009296 / AAEL009288	Opposite		AAEL008778 / AAEL008769	Opposite		AGAP004776 / AGAP004775	Opposite		AGAP013027 / AGAP001002	Same
AAEL001679 / AAEL001690	Opposite		AAEL008821 / AAEL008811	Opposite		AGAP003165 / AGAP003164	Same		AGAP001485 / AGAP001486	Same
AAEL009333 / AAEL009337	Opposite		AAEL001527 / AAEL001536	Same		AGAP013401 / AGAP006364	Same		AGAP001973 / AGAP001974	Opposite
AAEL009359 / AAEL009369	Opposite		AAEL008874 / AAEL008868	Same		AGAP005277 / AGAP005279	Opposite		AGAP002379 / AGAP002382	Opposite
AAEL009408 / AAEL009391	Opposite		AAEL008878 / AAEL008879	Opposite		AGAP007588 / AGAP007587	Opposite		AGAP010655 / AGAP010656	Opposite
AAEL009444 / AAEL009445	Opposite		AAEL001538 / AAEL001562	Opposite		AGAP007164 / AGAP007163	Opposite		AGAP000594 / AGAP000595	Opposite
AAEL009452 / AAEL009454	Opposite		AAEL008950 / AAEL008949	Same		AGAP006348 / AGAP006347	Same		AGAP013280 / AGAP005524	Same
AAEL000241 / AAEL000233	Opposite		AAEL001624 / AAEL001615	Opposite		AGAP013423 / AGAP003997	Opposite		AGAP005624 / AGAP005625	Opposite
AAEL001712 / AAEL001722	Same		AAEL001614 / AAEL001607	Opposite		AGAP001750 / AGAP001751	Same		AGAP009861 / AGAP009862	Opposite
AAEL009497 / AAEL009501	Opposite		AAEL001625 / AAEL001600	Opposite		AGAP001316 / AGAP001315	Same		AGAP005198 / AGAP005199	Opposite
AAEL009614 / AAEL009615	Opposite		AAEL009142 / AAEL009148	Opposite		AGAP008168 / AGAP013774	Opposite		AGAP007241 / AGAP007242	Opposite
AAEL009627 / AAEL009630	Opposite		AAEL009183 / AAEL009192	Opposite		AGAP008174 / AGAP013765	Opposite		AGAP002067 / AGAP002068	Opposite
AAEL009642 / AAEL009636	Opposite		AAEL009202 / AAEL009200	Opposite		AGAP006471 / AGAP013092	Same		AGAP004016 / AGAP004018	Opposite
AAEL009682 / AAEL009686	Opposite		AAEL009268 / AAEL009263	Opposite		AGAP007541 / AGAP007540	Same		AGAP007773 / AGAP007774	Opposite
AAEL001783 / AAEL001758	Opposite		AAEL009253 / AAEL009264	Opposite		AGAP010737 / AGAP010736	Opposite		AGAP000698 / AGAP000699	Opposite
AAEL009696 / AAEL009706	Opposite		AAEL009276 / AAEL009272	Opposite		AGAP009695 / AGAP009694	Opposite		AGAP000740 / AGAP013042	Opposite
AAEL009778 / AAEL009773	Opposite		AAEL001696 / AAEL001690	Opposite		AGAP009942 / AGAP009941	Opposite		AGAP004889 / AGAP004890	Opposite
AAEL009797 / AAEL009799	Opposite		AAEL001681 / AAEL001701	Opposite		AGAP006418 / AGAP006417	Opposite		AGAP005215 / AGAP005216	Opposite
AAEL001822 / AAEL001817	Opposite		AAEL009417 / AAEL009411	Opposite		AGAP007285 / AGAP007284	Opposite		AGAP001280 / AGAP001281	Same
AAEL009843 / AAEL009851	Opposite		AAEL009403 / AAEL009413	Opposite		AGAP001230 / AGAP013012	Same		AGAP011716 / AGAP011717	Opposite
AAEL009849 / AAEL009839	Opposite		AAEL009413 / AAEL009388	Opposite		AGAP002755 / AGAP002757	Opposite		AGAP012132 / AGAP012133	Opposite
AAEL009854 / AAEL009847	Opposite		AAEL009440 / AAEL009436	Opposite		AGAP013545 / AGAP003001	Opposite		AGAP001098 / AGAP001099	Opposite
AAEL009896 / AAEL009894	Opposite		AAEL009475 / AAEL009481	Opposite		AGAP013123 / AGAP003781	Opposite		AGAP003042 / AGAP003043	Opposite
AAEL009972 / AAEL009973	Opposite		AAEL000244 / AAEL000219	Opposite		AGAP010959 / AGAP010958	Opposite		AGAP005202 / AGAP005203	Opposite
AAEL009965 / AAEL009957	Opposite		AAEL009538 / AAEL009529	Opposite		AGAP011653 / AGAP011652	Opposite		AGAP008008 / AGAP013747	Opposite
AAEL009984 / AAEL009981	Opposite		AAEL009579 / AAEL009584	Opposite		AGAP009354 / AGAP009353	Same
AAEL010026 / AAEL010027	Opposite		AAEL009586 / AAEL009589	Opposite		AGAP000291 / AGAP000290	Opposite
AAEL001910 / AAEL001896	Opposite		AAEL009657 / AAEL009648	Opposite		AGAP004770 / AGAP004769	Opposite
AAEL010056 / AAEL010065	Opposite		AAEL001756 / AAEL001775	Opposite		AGAP006032 / AGAP006031	Opposite
AAEL017373 / AAEL010091	Opposite		AAEL009751 / AAEL009744	Opposite		AGAP006075 / AGAP006074	Opposite
AAEL010120 / AAEL010116	Opposite		AAEL009766 / AAEL009765	Opposite		AGAP006213 / AGAP006212	Same
AAEL010128 / AAEL010126	Opposite		AAEL001820 / AAEL001797	Opposite		AGAP006732 / AGAP006731	Opposite
AAEL010137 / AAEL010144	Same		AAEL001801 / AAEL001804	Opposite		AGAP013107 / AGAP006939	Same
AAEL010172 / AAEL010177	Opposite		AAEL009827 / AAEL009811	Same		AGAP003065 / AGAP003068	Opposite
AAEL010169 / AAEL010168	Opposite		AAEL009914 / AAEL009898	Opposite		AGAP007904 / AGAP007903	Opposite
AAEL001954 / AAEL001940	Opposite		AAEL017333 / AAEL009930	Opposite		AGAP008132 / AGAP008131	Opposite
AAEL010194 / AAEL010201	Opposite		AAEL009922 / AAEL009924	Opposite		AGAP008797 / AGAP008796	Opposite
AAEL010213 / AAEL010206	Opposite		AAEL001871 / AAEL001838	Opposite		AGAP008916 / AGAP008915	Same
AAEL010218 / AAEL010222	Opposite		AAEL010035 / AAEL010033	Opposite		AGAP012529 / AGAP013132	Opposite
AAEL001966 / AAEL001996	Opposite		AAEL010038 / AAEL010023	Opposite		AGAP011283 / AGAP011282	Opposite
AAEL001978 / AAEL001961	Opposite		AAEL010073 / AAEL010077	Opposite		AGAP005256 / AGAP005255	Same
AAEL001959 / AAEL001986	Opposite		AAEL010080 / AAEL010081	Opposite		AGAP003490 / AGAP003489	Opposite
AAEL010335 / AAEL010347	Opposite		AAEL010149 / AAEL010143	Opposite		AGAP013523 / AGAP001195	Opposite
AAEL010375 / AAEL017259	Opposite		AAEL010191 / AAEL010187	Opposite		AGAP001556 / AGAP013288	Opposite
AAEL010404 / AAEL010419	Opposite		AAEL001947 / AAEL001944	Opposite		AGAP002502 / AGAP002503	Same
AAEL002076 / AAEL002059	Opposite		AAEL010217 / AAEL010219	Opposite		AGAP003897 / AGAP003896	Same
AAEL002073 / AAEL002053	Opposite		AAEL010248 / AAEL010249	Opposite		AGAP010378 / AGAP010377	Opposite
AAEL010480 / AAEL010484	Opposite		AAEL010288 / AAEL010281	Opposite		AGAP010433 / AGAP010432	Same
AAEL010495 / AAEL010492	Opposite		AAEL001972 / AAEL001982	Opposite		AGAP000369 / AGAP000368	Opposite
AAEL010528 / AAEL010524	Opposite		AAEL001976 / AAEL001958	Opposite		AGAP001956 / AGAP001955	Opposite
AAEL010566 / AAEL010559	Opposite		AAEL010340 / AAEL010346	Opposite		AGAP013216 / AGAP002974	Opposite
AAEL010554 / AAEL010565	Same		AAEL010344 / AAEL010338	Opposite		AGAP003334 / AGAP003335	Same
AAEL010613 / AAEL010605	Opposite		AAEL010389 / AAEL010384	Opposite		AGAP004574 / AGAP004573	Opposite
AAEL010634 / AAEL010642	Opposite		AAEL017522 / AAEL010374	Opposite		AGAP004611 / AGAP013073	Opposite
AAEL010653 / AAEL010678	Opposite		AAEL010432 / AAEL010440	Opposite		AGAP013509 / AGAP002972	Opposite
AAEL000275 / AAEL000273	Same		AAEL010455 / AAEL010453	Opposite		AGAP004025 / AGAP004028	Opposite
AAEL010726 / AAEL010725	Opposite		AAEL010458 / AAEL010457	Same		AGAP000749 / AGAP000748	Opposite
AAEL010759 / AAEL010755	Opposite		AAEL010474 / AAEL010465	Opposite		AGAP005899 / AGAP005898	Opposite
AAEL017509 / AAEL010781	Opposite		AAEL002070 / AAEL002060	Opposite		AGAP001198 / AGAP013386	Opposite
AAEL010802 / AAEL010800	Opposite		AAEL002049 / AAEL002043	Opposite		AGAP001482 / AGAP001481	Opposite
AAEL010824 / AAEL010827	Opposite		AAEL010487 / AAEL010484	Opposite		AGAP001576 / AGAP001577	Opposite
AAEL010897 / AAEL010887	Opposite		AAEL010530 / AAEL010519	Opposite		AGAP002033 / AGAP002032	Opposite
AAEL002264 / AAEL002265	Opposite		AAEL010533 / AAEL010539	Opposite		AGAP013395 / AGAP002300	Same
AAEL010956 / AAEL010942	Opposite		AAEL010553 / AAEL010548	Same		AGAP004451 / AGAP004450	Same
AAEL010954 / AAEL010945	Opposite		AAEL010587 / AAEL010575	Opposite		AGAP009863 / AGAP009862	Opposite
AAEL017142 / AAEL010958	Opposite		AAEL002121 / AAEL002106	Opposite		AGAP000160 / AGAP000159	Opposite
AAEL002303 / AAEL002285	Opposite		AAEL002090 / AAEL002125	Same		AGAP000213 / AGAP000214	Opposite
AAEL002297 / AAEL002299	Same		AAEL000272 / AAEL000297	Opposite		AGAP005045 / AGAP005044	Opposite
AAEL002289 / AAEL002281	Opposite		AAEL002148 / AAEL002135	Opposite		AGAP007649 / AGAP007648	Opposite
AAEL010984 / AAEL010982	Opposite		AAEL002144 / AAEL002178	Opposite		AGAP005333 / AGAP005332	Same
AAEL011053 / AAEL011047	Opposite		AAEL010762 / AAEL010753	Opposite		AGAP001439 / AGAP001438	Opposite
AAEL011066 / AAEL011063	Opposite		AAEL010758 / AAEL010751	Same		AGAP001675 / AGAP001674	Opposite
AAEL002344 / AAEL002346	Opposite		AAEL010788 / AAEL010787	Opposite		AGAP008004 / AGAP008003	Opposite
AAEL002327 / AAEL002364	Same		AAEL010799 / AAEL010805	Opposite		AGAP003344 / AGAP013511	Opposite
AAEL002361 / AAEL002325	Opposite		AAEL002193 / AAEL002235	Opposite		AGAP001112 / AGAP001111	Opposite
AAEL011110 / AAEL011098	Opposite		AAEL002221 / AAEL002198	Opposite		AGAP004444 / AGAP004443	Same
AAEL011128 / AAEL011133	Same		AAEL002190 / AAEL002225	Opposite		AGAP007308 / AGAP007307	Opposite
AAEL011120 / AAEL011119	Same		AAEL010833 / AAEL010839	Same		AGAP013503 / AGAP004201	Opposite
AAEL011149 / AAEL011163	Opposite		AAEL010831 / AAEL010836	Opposite		AGAP007762 / AGAP007761	Opposite
AAEL002379 / AAEL002380	Opposite		AAEL010832 / AAEL010848	Opposite		AGAP005808 / AGAP005807	Same
AAEL011217 / AAEL011215	Opposite		AAEL010938 / AAEL010931	Opposite		AGAP004893 / AGAP004892	Opposite
AAEL011233 / AAEL011227	Same		AAEL010967 / AAEL010965	Opposite		AGAP009555 / AGAP009554	Opposite
AAEL011243 / AAEL011239	Same		AAEL002291 / AAEL002310	Opposite		AGAP007087 / AGAP007086	Opposite
AAEL002428 / AAEL002427	Opposite		AAEL011014 / AAEL011023	Opposite		AGAP005092 / AGAP005091	Opposite
AAEL002431 / AAEL002407	Opposite		AAEL011054 / AAEL011052	Opposite		AGAP001051 / AGAP001050	Opposite
AAEL011251 / AAEL011258	Opposite		AAEL011129 / AAEL011114	Opposite		AGAP007204 / AGAP007203	Same
AAEL011266 / AAEL011269	Opposite		AAEL011158 / AAEL011156	Opposite		AGAP007385 / AGAP007384	Opposite
AAEL011327 / AAEL011323	Opposite		AAEL011180 / AAEL011174	Opposite		AGAP007607 / AGAP007606	Opposite
AAEL011350 / AAEL011340	Opposite		AAEL011200 / AAEL011206	Opposite		AGAP002818 / AGAP002817	Opposite
AAEL011424 / AAEL017269	Opposite		AAEL011237 / AAEL011239	Same		AGAP003808 / AGAP013183	Opposite
AAEL011558 / AAEL011541	Opposite		AAEL002424 / AAEL002413	Opposite		AGAP004115 / AGAP004116	Same
AAEL011620 / AAEL011612	Same		AAEL011302 / AAEL011307	Opposite		AGAP005144 / AGAP005143	Opposite
AAEL011621 / AAEL011609	Opposite		AAEL002448 / AAEL002451	Opposite		AGAP005538 / AGAP005537	Opposite
AAEL000319 / AAEL000311	Opposite		AAEL011339 / AAEL011342	Opposite		AGAP006019 / AGAP006018	Opposite
AAEL000367 / AAEL000346	Opposite		AAEL011338 / AAEL011348	Opposite		AGAP007900 / AGAP007899	Opposite
AAEL002573 / AAEL002560	Opposite		AAEL011379 / AAEL011386	Opposite		AGAP012953 / AGAP000275	Same
AAEL011728 / AAEL011727	Opposite		AAEL011427 / AAEL011417	Opposite		AGAP000999 / AGAP000998	Opposite
AAEL002611 / AAEL002607	Opposite		AAEL011442 / AAEL011435	Opposite		AGAP004971 / AGAP004970	Same
AAEL002592 / AAEL002628	Opposite		AAEL011465 / AAEL011466	Opposite		AGAP006440 / AGAP006439	Same
AAEL011788 / AAEL011794	Same		AAEL011505 / AAEL011500	Opposite		AGAP001554 / AGAP013250	Opposite
AAEL011796 / AAEL011803	Opposite		AAEL011544 / AAEL011545	Opposite		AGAP000301 / AGAP000300	Opposite
AAEL011813 / AAEL011807	Opposite		AAEL011556 / AAEL011561	Opposite		AGAP007176 / AGAP007175	Opposite
AAEL011829 / AAEL011834	Opposite		AAEL011640 / AAEL011641	Opposite		AGAP004308 / AGAP004310	Opposite
AAEL011833 / AAEL011830	Opposite		AAEL000360 / AAEL000348	Opposite		AGAP011196 / AGAP011195	Opposite
AAEL002635 / AAEL002640	Opposite		AAEL011667 / AAEL011673	Opposite		AGAP007921 / AGAP007920	Opposite
AAEL011855 / AAEL011851	Opposite		AAEL011688 / AAEL011692	Opposite		AGAP008941 / AGAP008940	Same
AAEL011895 / AAEL011901	Opposite		AAEL011713 / AAEL011701	Opposite		AGAP010986 / AGAP010985	Opposite
AAEL011907 / AAEL011904	Same		AAEL011729 / AAEL011718	Opposite		AGAP009118 / AGAP009117	Opposite
AAEL002679 / AAEL002656	Opposite		AAEL011740 / AAEL011731	Opposite		AGAP011037 / AGAP011036	Opposite
AAEL011936 / AAEL011934	Opposite		AAEL011753 / AAEL011751	Opposite		AGAP004195 / AGAP004194	Opposite
AAEL002697 / AAEL002695	Same		AAEL011754 / AAEL011755	Opposite		AGAP009656 / AGAP009655	Same
AAEL011991 / AAEL011993	Opposite		AAEL002620 / AAEL002581	Same		AGAP003855 / AGAP003854	Opposite
AAEL012022 / AAEL012013	Opposite		AAEL002648 / AAEL002645	Same		AGAP004769 / AGAP004768	Opposite
AAEL002722 / AAEL002728	Opposite		AAEL011857 / AAEL011863	Opposite		AGAP003071 / AGAP003070	Opposite
AAEL012188 / AAEL012190	Same		AAEL011897 / AAEL011899	Opposite		AGAP004278 / AGAP004280	Same
AAEL012241 / AAEL012237	Opposite		AAEL017475 / AAEL011920	Opposite		AGAP008647 / AGAP008646	Opposite
AAEL012244 / AAEL012246	Opposite		AAEL011962 / AAEL011960	Opposite		AGAP009390 / AGAP009389	Opposite
AAEL012299 / AAEL012301	Opposite		AAEL011958 / AAEL011963	Opposite		AGAP002316 / AGAP002315	Opposite
AAEL002778 / AAEL002810	Opposite		AAEL011980 / AAEL011984	Opposite		AGAP008380 / AGAP008379	Opposite
AAEL002799 / AAEL002776	Opposite		AAEL002687 / AAEL002688	Opposite		AGAP005208 / AGAP005207	Opposite
AAEL012350 / AAEL012341	Opposite		AAEL012011 / AAEL012003	Opposite		AGAP005009 / AGAP005008	Opposite
AAEL012351 / AAEL012355	Opposite		AAEL002719 / AAEL002714	Opposite		AGAP003319 / AGAP003318	Opposite
AAEL012358 / AAEL012367	Opposite		AAEL012079 / AAEL012081	Opposite		AGAP013150 / AGAP004050	Opposite
AAEL012445 / AAEL012441	Opposite		AAEL012104 / AAEL012109	Opposite		AGAP006666 / AGAP006665	Opposite
AAEL000406 / AAEL000386	Opposite		AAEL012126 / AAEL012119	Opposite		AGAP013461 / AGAP004577	Opposite
AAEL000391 / AAEL000395	Same		AAEL012116 / AAEL012115	Opposite		AGAP008389 / AGAP008388	Same
AAEL002859 / AAEL002875	Opposite		AAEL002738 / AAEL002742	Same		AGAP013544 / AGAP007378	Same
AAEL012469 / AAEL012468	Opposite		AAEL002747 / AAEL002751	Same		AGAP002650 / AGAP013321	Opposite
AAEL012486 / AAEL012490	Opposite		AAEL012218 / AAEL012220	Opposite		AGAP008672 / AGAP008671	Opposite
AAEL012524 / AAEL012518	Opposite		AAEL002766 / AAEL002770	Opposite		AGAP013390 / AGAP000112	Opposite
AAEL012570 / AAEL012578	Opposite		AAEL002770 / AAEL002764	Opposite		AGAP004784 / AGAP004783	Opposite
AAEL012598 / AAEL012594	Opposite		AAEL012242 / AAEL012237	Opposite		AGAP002825 / AGAP002824	Opposite
AAEL012614 / AAEL012620	Opposite		AAEL012250 / AAEL012252	Opposite		AGAP006881 / AGAP006880	Opposite
AAEL002923 / AAEL002937	Same		AAEL012320 / AAEL012328	Opposite		AGAP008870 / AGAP008869	Opposite
AAEL002945 / AAEL002927	Same		AAEL002788 / AAEL002779	Opposite		AGAP009684 / AGAP009683	Opposite
AAEL002926 / AAEL002928	Opposite		AAEL002831 / AAEL002825	Opposite		AGAP013290 / AGAP002199	Opposite
AAEL012706 / AAEL012705	Opposite		AAEL002854 / AAEL002838	Opposite		AGAP006275 / AGAP006274	Opposite
AAEL012721 / AAEL012723	Opposite		AAEL002821 / AAEL002830	Same		AGAP007302 / AGAP007301	Opposite
AAEL002973 / AAEL017147	Opposite		AAEL012442 / AAEL012448	Opposite		AGAP003074 / AGAP003075	Opposite
AAEL012755 / AAEL012751	Opposite		AAEL002910 / AAEL016999	Opposite		AGAP013063 / AGAP004642	Opposite
AAEL012754 / AAEL012756	Same		AAEL002886 / AAEL002901	Opposite		AGAP011476 / AGAP011475	Same
AAEL012812 / AAEL012811	Opposite		AAEL002898 / AAEL002891	Opposite		AGAP009172 / AGAP009171	Opposite
AAEL012854 / AAEL012857	Same		AAEL012581 / AAEL012576	Opposite		AGAP004600 / AGAP004604	Opposite
AAEL012858 / AAEL012855	Opposite		AAEL017508 / AAEL012624	Opposite		AGAP003805 / AGAP003806	Opposite
AAEL012871 / AAEL012879	Same		AAEL012637 / AAEL012632	Opposite		AGAP006339 / AGAP006330	Opposite
AAEL012896 / AAEL012899	Opposite		AAEL012694 / AAEL012687	Opposite		AGAP013439 / AGAP003008	Opposite
AAEL012898 / AAEL012895	Opposite		AAEL012677 / AAEL012692	Same		AGAP005511 / AGAP005510	Opposite
AAEL017085 / AAEL003086	Same		AAEL017223 / AAEL002958	Opposite		AGAP007248 / AGAP007247	Same
AAEL003068 / AAEL003064	Opposite		AAEL012739 / AAEL012738	Opposite		AGAP005038 / AGAP005037	Opposite
AAEL013096 / AAEL013087	Opposite		AAEL012753 / AAEL012751	Same		AGAP006267 / AGAP006266	Opposite
AAEL000473 / AAEL000469	Opposite		AAEL003010 / AAEL003001	Opposite		AGAP010693 / AGAP010692	Same
AAEL017169 / AAEL000443	Same		AAEL003004 / AAEL002989	Opposite		AGAP000107 / AGAP000106	Opposite
AAEL003166 / AAEL003172	Opposite		AAEL012822 / AAEL012826	Opposite		AGAP001813 / AGAP001814	Opposite
AAEL013276 / AAEL013274	Opposite		AAEL003034 / AAEL003019	Opposite		AGAP008558 / AGAP008557	Opposite
AAEL017137 / AAEL003220	Same		AAEL003091 / AAEL003058	Opposite		AGAP007612 / AGAP007611	Opposite
AAEL003323 / AAEL003304	Opposite		AAEL012966 / AAEL012968	Opposite		AGAP002273 / AGAP002274	Same
AAEL003324 / AAEL003288	Opposite		AAEL012968 / AAEL012971	Opposite		AGAP009523 / AGAP009522	Same
AAEL013449 / AAEL013454	Opposite		AAEL013036 / AAEL013037	Same		AGAP007846 / AGAP013759	Opposite
AAEL013463 / AAEL013460	Same		AAEL013088 / AAEL013092	Opposite		AGAP011496 / AGAP011495	Opposite
AAEL013503 / AAEL013495	Opposite		AAEL013098 / AAEL013087	Opposite		AGAP007422 / AGAP007421	Opposite
AAEL003422 / AAEL003412	Opposite		AAEL003136 / AAEL003127	Opposite		AGAP001684 / AGAP001683	Opposite
AAEL013532 / AAEL013534	Opposite		AAEL013141 / AAEL013146	Same		AGAP003510 / AGAP003509	Opposite
AAEL013533 / AAEL013536	Same		AAEL013169 / AAEL013167	Opposite		AGAP009791 / AGAP009790	Opposite
AAEL013549 / AAEL013561	Opposite		AAEL000440 / AAEL000457	Opposite		AGAP005166 / AGAP005165	Opposite
AAEL003488 / AAEL003469	Opposite		AAEL000411 / AAEL000408	Opposite		AGAP002428 / AGAP002427	Opposite
AAEL003465 / AAEL003481	Same		AAEL013177 / AAEL013176	Opposite		AGAP005774 / AGAP005773	Opposite
AAEL003484 / AAEL003486	Opposite		AAEL013237 / AAEL013232	Opposite		AGAP013516 / AGAP002947	Opposite
AAEL017084 / AAEL013571	Opposite		AAEL003209 / AAEL003207	Opposite		AGAP005526 / AGAP005525	Opposite
AAEL013573 / AAEL013574	Opposite		AAEL013244 / AAEL013243	Opposite		AGAP005563 / AGAP005562	Opposite
AAEL003531 / AAEL003535	Same		AAEL013252 / AAEL013250	Opposite		AGAP013748 / AGAP010226	Opposite
AAEL003547 / AAEL003518	Opposite		AAEL013284 / AAEL013277	Same		AGAP013722 / AGAP007826	Opposite
AAEL003541 / AAEL003550	Opposite		AAEL013288 / AAEL013290	Opposite		AGAP013755 / AGAP010200	Opposite
AAEL003617 / AAEL003624	Opposite		AAEL003246 / AAEL003269	Opposite		AGAP013717 / AGAP007780	Opposite
AAEL013839 / AAEL013840	Opposite		AAEL003261 / AAEL003264	Opposite		AGAP013761 / AGAP008331	Opposite
AAEL003693 / AAEL003682	Opposite		AAEL003229 / AAEL003224	Opposite
AAEL003677 / AAEL003651	Opposite		AAEL003237 / AAEL003214	Opposite
AAEL003706 / AAEL015684	Opposite		AAEL013336 / AAEL013332	Opposite
AAEL003712 / AAEL003739	Opposite		AAEL003312 / AAEL003303	Opposite
AAEL003752 / AAEL003769	Opposite		AAEL013389 / AAEL013400	Opposite
AAEL003859 / AAEL016987	Opposite		AAEL003345 / AAEL003348	Opposite
AAEL003847 / AAEL003865	Opposite		AAEL003370 / AAEL003400	Same
AAEL014020 / AAEL014018	Opposite		AAEL003365 / AAEL003363	Opposite
AAEL003880 / AAEL003882	Same		AAEL003360 / AAEL003376	Opposite
AAEL014047 / AAEL014048	Opposite		AAEL013490 / AAEL013491	Opposite
			AAEL003402 / AAEL003434	Opposite
			AAEL003475 / AAEL003450	Same
			AAEL003490 / AAEL003495	Opposite
			AAEL013630 / AAEL013627	Opposite
			AAEL013641 / AAEL013636	Opposite
			AAEL003519 / AAEL003515	Opposite
			AAEL003522 / AAEL003546	Opposite
			AAEL000476 / AAEL000512	Opposite
			AAEL000479 / AAEL000524	Same
			AAEL017476 / AAEL013771	Opposite
			AAEL003591 / AAEL003599	Opposite
			AAEL013796 / AAEL013790	Opposite
			AAEL013814 / AAEL013816	Opposite
			AAEL003683 / AAEL003662	Same
			AAEL003681 / AAEL003704	Opposite
			AAEL013849 / AAEL013847	Same
			AAEL013888 / AAEL013890	Opposite
			AAEL013894 / AAEL013895	Opposite
			AAEL013903 / AAEL013901	Opposite
			AAEL013902 / AAEL013904	Opposite
			AAEL003771 / AAEL003755	Opposite
			AAEL003793 / AAEL003775	Same
			AAEL003878 / AAEL003883	Opposite
			AAEL003876 / AAEL003868	Opposite
			AAEL014036 / AAEL014039	Opposite
			AAEL014058 / AAEL014062	Opposite
			AAEL014068 / AAEL014077	Opposite
