# Supplementary material for: Overlapping genes of Aedes aegypti: evolutionary implications from comparison with orthologs of Anopheles gambiae and other insects
Source: BMC Evol Biol. 2013 Jun 18;13:124. doi: 10.1186/1471-2148-13-124 (PMC3689595; doi:10.1186/1471-2148-13-124)
Supplement: Additional file 2 — Overlapping and non-overlapping patterns of orthologous genes between A. aegypti and A. gambiae. [file 1471-2148-13-124-S2.xlsx]

## Sheet: Overlapping patterns
Orthologous gene pairs those are localized in embedded/host form in both the genomes.					Orthologous gene pairs those are localized in partially overlapping form in both the genomes.					Orthologous gene pairs those are rearranged from embedded/host form to partially overlapping form between the two genomes.					Orthologous gene pairs those are positionally overlapping in one genome but are localized isolated from each other in the other genome
AAEL003921 / AAEL003906	AGAP002389 / AGAP002388	E/H in both genomes			AAEL014282 / AAEL014281	AGAP008156 / AGAP008157	P/O in both genomes			AAEL009293 / AAEL009282	AGAP007703 / AGAP007704	E/H in Aedes but P/O in Anopheles			AAEL003946 / AAEL003939	AGAP002777 / AGAP013266	E/H in Aedes but non-overlapping in Anopheles
AAEL003985 / AAEL003997	AGAP011837 / AGAP011836	E/H in both genomes			AAEL004049 / AAEL004056	AGAP000996 / AGAP000997	P/O in both genomes			AAEL009984 / AAEL009981	AGAP003413 / AGAP004641	E/H in Aedes but P/O in Anopheles			AAEL014287 / AAEL014286	AGAP008158 / AGAP008160	E/H in Aedes but non-overlapping in Anopheles
AAEL004022 / AAEL004032	AGAP013509 / AGAP002972	E/H in both genomes			AAEL004625 / AAEL004603	AGAP004295 / AGAP004296	P/O in both genomes			AAEL009293 / AAEL009282	AGAP007703 / AGAP007704	E/H in Aedes but P/O in Anopheles			AAEL004779 / AAEL004744	AGAP009996 / AGAP008344	E/H in Aedes but non-overlapping in Anopheles
AAEL014544 / AAEL017414	AGAP002825 / AGAP002824	E/H in both genomes			AAEL004829 / AAEL004833	AGAP005621 / AGAP005620	P/O in both genomes			AAEL007900 / AAEL007901	AGAP007862 / AGAP007861	P/O in Aedes but E/H in Anopheles			AAEL004939 / AAEL004936	AGAP004914 / AGAP010206	E/H in Aedes but non-overlapping in Anopheles
AAEL000662 / AAEL000640	AGAP012405 / AGAP012404	E/H in both genomes			AAEL015062 / AAEL015061	AGAP006162 / AGAP006161	P/O in both genomes			AAEL011054 / AAEL011052	AGAP007569 / AGAP007570	P/O in Aedes but E/H in Anopheles			AAEL000701 / AAEL000697	AGAP007937 / AGAP007936	E/H in Aedes but non-overlapping in Anopheles
AAEL004872 / AAEL004881	AGAP003071 / AGAP003070	E/H in both genomes			AAEL005699 / AAEL005688	AGAP002569 / AGAP002570	P/O in both genomes			AAEL002687 / AAEL002688	AGAP007921 / AGAP007920	P/O in Aedes but E/H in Anopheles			AAEL005190 / AAEL005191	AGAP005852 / AGAP005851	E/H in Aedes but non-overlapping in Anopheles
AAEL005230 / AAEL005216	AGAP003805 / AGAP003806	E/H in both genomes			AAEL005896 / AAEL005911	AGAP003535 / AGAP003536	P/O in both genomes			AAEL011052 / AAEL011054	AGAP007570 / AGAP007569	P/O in Aedes but E/H in Anopheles			AAEL005483 / AAEL005485	AGAP001596 / AGAP001113	E/H in Aedes but non-overlapping in Anopheles
AAEL005913 / AAEL005904	AGAP013378 / AGAP002782	E/H in both genomes			AAEL006135 / AAEL006134	AGAP002547 / AGAP002546	P/O in both genomes			AAEL007901 / AAEL007900	AGAP007861 / AGAP007862	P/O in Aedes but E/H in Anopheles			AAEL000795 / AAEL000804	AGAP002599 / AGAP002598	E/H in Aedes but non-overlapping in Anopheles
AAEL005988 / AAEL005981	AGAP005717 / AGAP005716	E/H in both genomes			AAEL006251 / AAEL006260	AGAP001364 / AGAP001365	P/O in both genomes			AAEL002687 / AAEL002688	AGAP007921 / AGAP007920	P/O in Aedes but E/H in Anopheles			AAEL005719 / AAEL005726	AGAP003019 / AGAP000865	E/H in Aedes but non-overlapping in Anopheles
AAEL006042 / AAEL006028	AGAP002033 / AGAP002032	E/H in both genomes			AAEL006734 / AAEL006731	AGAP005421 / AGAP005422	P/O in both genomes			AAEL017508 / AAEL012624	AGAP003074 / AGAP003075	P/O in Aedes but E/H in Anopheles			AAEL005977 / AAEL005972	AGAP005721 / AGAP005720	E/H in Aedes but non-overlapping in Anopheles
AAEL006054 / AAEL006056	AGAP001987 / AGAP001986	E/H in both genomes			AAEL001128 / AAEL001129	AGAP002503 / AGAP002501	P/O in both genomes								AAEL000152 / AAEL000126	AGAP006071 / AGAP006072	E/H in Aedes but non-overlapping in Anopheles
AAEL006047 / AAEL006053	AGAP001990 / AGAP013039	E/H in both genomes			AAEL007566 / AAEL017290	AGAP013747 / AGAP008008	P/O in both genomes								AAEL000108 / AAEL000154	AGAP001952 / AGAP002476	E/H in Aedes but non-overlapping in Anopheles
AAEL006280 / AAEL006267	AGAP005256 / AGAP005255	E/H in both genomes			AAEL000180 / AAEL000182	AGAP004709 / AGAP004710	P/O in both genomes								AAEL006313 / AAEL006315	AGAP002480 / AGAP002481	E/H in Aedes but non-overlapping in Anopheles
AAEL006404 / AAEL006419	AGAP008936 / AGAP008935	E/H in both genomes			AAEL001354 / AAEL001334	AGAP001300 / AGAP013277	P/O in both genomes								AAEL006754 / AAEL006747	AGAP004088 / AGAP005415	E/H in Aedes but non-overlapping in Anopheles
AAEL006602 / AAEL006610	AGAP007949 / AGAP007948	E/H in both genomes			AAEL008367 / AAEL008363	AGAP003134 / AGAP003135	P/O in both genomes								AAEL006902 / AAEL006899	AGAP010240 / AGAP010239	E/H in Aedes but non-overlapping in Anopheles
AAEL008325 / AAEL008320	AGAP008870 / AGAP008869	E/H in both genomes			AAEL009183 / AAEL009192	AGAP005624 / AGAP005625	P/O in both genomes								AAEL001133 / AAEL001100	AGAP012246 / AGAP012247	E/H in Aedes but non-overlapping in Anopheles
AAEL001416 / AAEL001396	AGAP007422 / AGAP007421	E/H in both genomes			AAEL009202 / AAEL009200	AGAP012416 / AGAP012417	P/O in both genomes								AAEL007188 / AAEL007178	AGAP004621 / AGAP004835	E/H in Aedes but non-overlapping in Anopheles
AAEL008394 / AAEL008391	AGAP012145 / AGAP012144	E/H in both genomes			AAEL009268 / AAEL009263	AGAP007766 / AGAP007767	P/O in both genomes								AAEL007463 / AAEL007470	AGAP007479 / AGAP007478	E/H in Aedes but non-overlapping in Anopheles
AAEL008638 / AAEL008641	AGAP005774 / AGAP005773	E/H in both genomes			AAEL009914 / AAEL009898	AGAP003936 / AGAP003935	P/O in both genomes								AAEL007820 / AAEL007822	AGAP002167 / AGAP002169	E/H in Aedes but non-overlapping in Anopheles
AAEL001644 / AAEL001655	AGAP013722 / AGAP007826	E/H in both genomes			AAEL001871 / AAEL001838	AGAP010213 / AGAP010212	P/O in both genomes								AAEL008011 / AAEL008010	AGAP003307 / AGAP003305	E/H in Aedes but non-overlapping in Anopheles
AAEL009252 / AAEL009266	AGAP007762 / AGAP007761	E/H in both genomes			AAEL010474 / AAEL010465	AGAP004300 / AGAP004301	P/O in both genomes								AAEL008365 / AAEL008374	AGAP004017 / AGAP003133	E/H in Aedes but non-overlapping in Anopheles
AAEL009296 / AAEL009288	AGAP007508 / AGAP007507	E/H in both genomes			AAEL002221 / AAEL002198	AGAP008474 / AGAP008475	P/O in both genomes								AAEL001563 / AAEL001562	AGAP007594 / AGAP007595	E/H in Aedes but non-overlapping in Anopheles
AAEL009333 / AAEL009337	AGAP009318 / AGAP009317	E/H in both genomes			AAEL011505 / AAEL011500	AGAP006280 / AGAP006279	P/O in both genomes								AAEL009497 / AAEL009501	AGAP011353 / AGAP011354	E/H in Aedes but non-overlapping in Anopheles
AAEL009614 / AAEL009615	AGAP006127 / AGAP006126	E/H in both genomes			AAEL012218 / AAEL012220	AGAP013212 / AGAP013394	P/O in both genomes								AAEL009642 / AAEL009636	AGAP004534 / AGAP004535	E/H in Aedes but non-overlapping in Anopheles
AAEL009849 / AAEL009839	AGAP013523 / AGAP001195	E/H in both genomes			AAEL012442 / AAEL012448	AGAP002656 / AGAP002657	P/O in both genomes								AAEL009696 / AAEL009706	AGAP004969 / AGAP003823	E/H in Aedes but non-overlapping in Anopheles
AAEL010120 / AAEL010116	AGAP009118 / AGAP009117	E/H in both genomes			AAEL013244 / AAEL013243	AGAP002285 / AGAP002286	P/O in both genomes								AAEL009843 / AAEL009851	AGAP001199 / AGAP013386	E/H in Aedes but non-overlapping in Anopheles
AAEL010172 / AAEL010177	AGAP013518 / AGAP001207	E/H in both genomes			AAEL003365 / AAEL003363	AGAP001942 / AGAP001941	P/O in both genomes								AAEL009965 / AAEL009957	AGAP006882 / AGAP006880	E/H in Aedes but non-overlapping in Anopheles
AAEL001954 / AAEL001940	AGAP007176 / AGAP007175	E/H in both genomes			AAEL000180 / AAEL000182	AGAP004709 / AGAP004710	P/O in both genomes								AAEL001910 / AAEL001896	AGAP008984 / AGAP008985	E/H in Aedes but non-overlapping in Anopheles
AAEL001959 / AAEL001986	AGAP008036 / AGAP008035	E/H in both genomes			AAEL006734 / AAEL006731	AGAP005421 / AGAP005422	P/O in both genomes								AAEL010194 / AAEL010201	AGAP002803 / AGAP011540	E/H in Aedes but non-overlapping in Anopheles
AAEL010634 / AAEL010642	AGAP013755 / AGAP010200	E/H in both genomes			AAEL003363 / AAEL003365	AGAP001941 / AGAP001942	P/O in both genomes								AAEL010404 / AAEL010419	AGAP004584 / AGAP004585	E/H in Aedes but non-overlapping in Anopheles
AAEL010653 / AAEL010678	AGAP007285 / AGAP007284	E/H in both genomes			AAEL006134 / AAEL006135	AGAP002546 / AGAP002547	P/O in both genomes								AAEL010613 / AAEL010605	AGAP011440 / AGAP010882	E/H in Aedes but non-overlapping in Anopheles
AAEL010802 / AAEL010800	AGAP002244 / AGAP002243	E/H in both genomes			AAEL012442 / AAEL012448	AGAP002656 / AGAP002657	P/O in both genomes								AAEL010759 / AAEL010755	AGAP002522 / AGAP004686	E/H in Aedes but non-overlapping in Anopheles
AAEL010956 / AAEL010942	AGAP002428 / AGAP002427	E/H in both genomes			AAEL012218 / AAEL012220	AGAP013212 / AGAP013394	P/O in both genomes								AAEL010954 / AAEL010945	AGAP003732 / AGAP003731	E/H in Aedes but non-overlapping in Anopheles
AAEL011233 / AAEL011227	AGAP010440 / AGAP010439	E/H in both genomes			AAEL005896 / AAEL005911	AGAP003535 / AGAP003536	P/O in both genomes								AAEL011991 / AAEL011993	AGAP008835 / AGAP008836	E/H in Aedes but non-overlapping in Anopheles
AAEL002592 / AAEL002628	AGAP012314 / AGAP012313	E/H in both genomes			AAEL009898 / AAEL009914	AGAP003935 / AGAP003936	P/O in both genomes								AAEL002722 / AAEL002728	AGAP007702 / AGAP007519	E/H in Aedes but non-overlapping in Anopheles
AAEL011936 / AAEL011934	AGAP013090 / AGAP002898	E/H in both genomes			AAEL002221 / AAEL002198	AGAP008474 / AGAP008475	P/O in both genomes								AAEL012351 / AAEL012355	AGAP001240 / AGAP005035	E/H in Aedes but non-overlapping in Anopheles
AAEL000406 / AAEL000386	AGAP011037 / AGAP011036	E/H in both genomes			AAEL004049 / AAEL004056	AGAP000996 / AGAP000997	P/O in both genomes								AAEL017085 / AAEL003086	AGAP005749 / AGAP005750	E/H in Aedes but non-overlapping in Anopheles
AAEL013503 / AAEL013495	AGAP004984 / AGAP004983	E/H in both genomes			AAEL001334 / AAEL001354	AGAP013277 / AGAP001300	P/O in both genomes								AAEL017137 / AAEL003220	AGAP005280 / AGAP005279	E/H in Aedes but non-overlapping in Anopheles
AAEL003985 / AAEL003997	AGAP011837 / AGAP011836	E/H in both genomes			AAEL013244 / AAEL013243	AGAP002285 / AGAP002286	P/O in both genomes								AAEL013463 / AAEL013460	AGAP008159 / AGAP002354	E/H in Aedes but non-overlapping in Anopheles
AAEL009296 / AAEL009288	AGAP007508 / AGAP007507	E/H in both genomes			AAEL005699 / AAEL005688	AGAP002569 / AGAP002570	P/O in both genomes								AAEL013533 / AAEL013536	AGAP008001 / AGAP013742	E/H in Aedes but non-overlapping in Anopheles
AAEL009333 / AAEL009337	AGAP009318 / AGAP009317	E/H in both genomes			AAEL008367 / AAEL008363	AGAP003134 / AGAP003135	P/O in both genomes								AAEL003488 / AAEL003469	AGAP012203 / AGAP012204	E/H in Aedes but non-overlapping in Anopheles
AAEL006054 / AAEL006056	AGAP001987 / AGAP001986	E/H in both genomes			AAEL004625 / AAEL004603	AGAP004295 / AGAP004296	P/O in both genomes								AAEL003541 / AAEL003550	AGAP008844 / AGAP008843	E/H in Aedes but non-overlapping in Anopheles
AAEL009614 / AAEL009615	AGAP006127 / AGAP006126	E/H in both genomes			AAEL009202 / AAEL009200	AGAP012416 / AGAP012417	P/O in both genomes								AAEL003859 / AAEL016987	AGAP011296 / AGAP011295	E/H in Aedes but non-overlapping in Anopheles
AAEL003921 / AAEL003906	AGAP002389 / AGAP002388	E/H in both genomes			AAEL009268 / AAEL009263	AGAP007766 / AGAP007767	P/O in both genomes								AAEL000088 / AAEL000042	AGAP003824 / AGAP003825	P/O in Aedes but non-overlapping in Anopheles
AAEL013503 / AAEL013495	AGAP004984 / AGAP004983	E/H in both genomes			AAEL014282 / AAEL014281	AGAP008156 / AGAP008157	P/O in both genomes								AAEL014280 / AAEL014283	AGAP008162 / AGAP008161	P/O in Aedes but non-overlapping in Anopheles
AAEL010172 / AAEL010177	AGAP013518 / AGAP001207	E/H in both genomes			AAEL001838 / AAEL001871	AGAP010212 / AGAP010213	P/O in both genomes								AAEL004064 / AAEL004043	AGAP000374 / AGAP003999	P/O in Aedes but non-overlapping in Anopheles
AAEL005913 / AAEL005904	AGAP013378 / AGAP002782	E/H in both genomes			AAEL004833 / AAEL004829	AGAP005620 / AGAP005621	P/O in both genomes								AAEL004045 / AAEL004055	AGAP000273 / AGAP010685	P/O in Aedes but non-overlapping in Anopheles
AAEL006404 / AAEL006419	AGAP008936 / AGAP008935	E/H in both genomes			AAEL015061 / AAEL015062	AGAP006161 / AGAP006162	P/O in both genomes								AAEL014377 / AAEL014376	AGAP003213 / AGAP003214	P/O in Aedes but non-overlapping in Anopheles
AAEL006602 / AAEL006610	AGAP007949 / AGAP007948	E/H in both genomes			AAEL010474 / AAEL010465	AGAP004300 / AGAP004301	P/O in both genomes								AAEL004282 / AAEL004290	AGAP013725 / AGAP007978	P/O in Aedes but non-overlapping in Anopheles
AAEL001959 / AAEL001986	AGAP008036 / AGAP008035	E/H in both genomes			AAEL006251 / AAEL006260	AGAP001364 / AGAP001365	P/O in both genomes								AAEL004361 / AAEL004368	AGAP003993 / AGAP003992	P/O in Aedes but non-overlapping in Anopheles
AAEL008394 / AAEL008391	AGAP012145 / AGAP012144	E/H in both genomes			AAEL001129 / AAEL001128	AGAP002501 / AGAP002503	P/O in both genomes								AAEL004439 / AAEL004423	AGAP011132 / AGAP011131	P/O in Aedes but non-overlapping in Anopheles
AAEL000662 / AAEL000640	AGAP012405 / AGAP012404	E/H in both genomes			AAEL011500 / AAEL011505	AGAP006279 / AGAP006280	P/O in both genomes								AAEL004561 / AAEL004568	AGAP004495 / AGAP004496	P/O in Aedes but non-overlapping in Anopheles
AAEL010802 / AAEL010800	AGAP002244 / AGAP002243	E/H in both genomes			AAEL009183 / AAEL009192	AGAP005624 / AGAP005625	P/O in both genomes								AAEL004663 / AAEL004673	AGAP010807 / AGAP010808	P/O in Aedes but non-overlapping in Anopheles
AAEL011233 / AAEL011227	AGAP010440 / AGAP010439	E/H in both genomes			AAEL017290 / AAEL007566	AGAP008008 / AGAP013747	P/O in both genomes								AAEL014763 / AAEL014761	AGAP002953 / AGAP003297	P/O in Aedes but non-overlapping in Anopheles
AAEL005988 / AAEL005981	AGAP005717 / AGAP005716	E/H in both genomes													AAEL014821 / AAEL014820	AGAP001321 / AGAP001594	P/O in Aedes but non-overlapping in Anopheles
AAEL002592 / AAEL002628	AGAP012314 / AGAP012313	E/H in both genomes													AAEL000666 / AAEL000654	AGAP012415 / AGAP012414	P/O in Aedes but non-overlapping in Anopheles
AAEL006047 / AAEL006053	AGAP001990 / AGAP013039	E/H in both genomes													AAEL004853 / AAEL004852	AGAP006778 / AGAP006777	P/O in Aedes but non-overlapping in Anopheles
AAEL011936 / AAEL011934	AGAP013090 / AGAP002898	E/H in both genomes													AAEL004843 / AAEL004846	AGAP005857 / AGAP005858	P/O in Aedes but non-overlapping in Anopheles
AAEL010653 / AAEL010678	AGAP007285 / AGAP007284	E/H in both genomes													AAEL004991 / AAEL004974	AGAP008811 / AGAP008806	P/O in Aedes but non-overlapping in Anopheles
AAEL006280 / AAEL006267	AGAP005256 / AGAP005255	E/H in both genomes													AAEL000720 / AAEL000699	AGAP013741 / AGAP007875	P/O in Aedes but non-overlapping in Anopheles
AAEL009849 / AAEL009839	AGAP013523 / AGAP001195	E/H in both genomes													AAEL005062 / AAEL005054	AGAP004655 / AGAP004654	P/O in Aedes but non-overlapping in Anopheles
AAEL004022 / AAEL004032	AGAP013509 / AGAP002972	E/H in both genomes													AAEL005146 / AAEL005141	AGAP011345 / AGAP011346	P/O in Aedes but non-overlapping in Anopheles
AAEL006042 / AAEL006028	AGAP002033 / AGAP002032	E/H in both genomes													AAEL005208 / AAEL005171	AGAP007626 / AGAP007625	P/O in Aedes but non-overlapping in Anopheles
AAEL009252 / AAEL009266	AGAP007762 / AGAP007761	E/H in both genomes													AAEL005217 / AAEL005235	AGAP003800 / AGAP003801	P/O in Aedes but non-overlapping in Anopheles
AAEL001954 / AAEL001940	AGAP007176 / AGAP007175	E/H in both genomes													AAEL005272 / AAEL005259	AGAP006235 / AGAP006103	P/O in Aedes but non-overlapping in Anopheles
AAEL010120 / AAEL010116	AGAP009118 / AGAP009117	E/H in both genomes													AAEL005271 / AAEL005281	AGAP000116 / AGAP002023	P/O in Aedes but non-overlapping in Anopheles
AAEL000406 / AAEL000386	AGAP011037 / AGAP011036	E/H in both genomes													AAEL005354 / AAEL005364	AGAP003360 / AGAP003359	P/O in Aedes but non-overlapping in Anopheles
AAEL004872 / AAEL004881	AGAP003071 / AGAP003070	E/H in both genomes													AAEL017512 / AAEL000755	AGAP011859 / AGAP011858	P/O in Aedes but non-overlapping in Anopheles
AAEL014544 / AAEL017414	AGAP002825 / AGAP002824	E/H in both genomes													AAEL000832 / AAEL000800	AGAP011340 / AGAP011654	P/O in Aedes but non-overlapping in Anopheles
AAEL008325 / AAEL008320	AGAP008870 / AGAP008869	E/H in both genomes													AAEL005801 / AAEL005816	AGAP002945 / AGAP002943	P/O in Aedes but non-overlapping in Anopheles
AAEL005230 / AAEL005216	AGAP003805 / AGAP003806	E/H in both genomes													AAEL005870 / AAEL005848	AGAP011448 / AGAP011449	P/O in Aedes but non-overlapping in Anopheles
AAEL001416 / AAEL001396	AGAP007422 / AGAP007421	E/H in both genomes													AAEL006001 / AAEL006000	AGAP009525 / AGAP009526	P/O in Aedes but non-overlapping in Anopheles
AAEL010956 / AAEL010942	AGAP002428 / AGAP002427	E/H in both genomes													AAEL000936 / AAEL000965	AGAP010609 / AGAP010610	P/O in Aedes but non-overlapping in Anopheles
AAEL008638 / AAEL008641	AGAP005774 / AGAP005773	E/H in both genomes													AAEL006129 / AAEL006150	AGAP002129 / AGAP002128	P/O in Aedes but non-overlapping in Anopheles
AAEL001644 / AAEL001655	AGAP013722 / AGAP007826	E/H in both genomes													AAEL006175 / AAEL006172	AGAP011673 / AGAP003242	P/O in Aedes but non-overlapping in Anopheles
AAEL010634 / AAEL010642	AGAP013755 / AGAP010200	E/H in both genomes													AAEL006354 / AAEL006350	AGAP011970 / AGAP011969	P/O in Aedes but non-overlapping in Anopheles
															AAEL006364 / AAEL006373	AGAP000241 / AGAP000240	P/O in Aedes but non-overlapping in Anopheles
															AAEL006622 / AAEL006621	AGAP007917 / AGAP008798	P/O in Aedes but non-overlapping in Anopheles
															AAEL006652 / AAEL006648	AGAP010072 / AGAP010073	P/O in Aedes but non-overlapping in Anopheles
															AAEL006653 / AAEL006661	AGAP001227 / AGAP001228	P/O in Aedes but non-overlapping in Anopheles
															AAEL006845 / AAEL006847	AGAP002512 / AGAP002513	P/O in Aedes but non-overlapping in Anopheles
															AAEL001106 / AAEL001143	AGAP005177 / AGAP005178	P/O in Aedes but non-overlapping in Anopheles
															AAEL001131 / AAEL001101	AGAP012250 / AGAP012249	P/O in Aedes but non-overlapping in Anopheles
															AAEL006963 / AAEL006972	AGAP008426 / AGAP008427	P/O in Aedes but non-overlapping in Anopheles
															AAEL006991 / AAEL007018	AGAP008665 / AGAP008664	P/O in Aedes but non-overlapping in Anopheles
															AAEL007046 / AAEL007058	AGAP011676 / AGAP011675	P/O in Aedes but non-overlapping in Anopheles
															AAEL007066 / AAEL007054	AGAP012373 / AGAP012374	P/O in Aedes but non-overlapping in Anopheles
															AAEL001159 / AAEL001154	AGAP009842 / AGAP009841	P/O in Aedes but non-overlapping in Anopheles
															AAEL001177 / AAEL001156	AGAP008339 / AGAP008338	P/O in Aedes but non-overlapping in Anopheles
															AAEL007203 / AAEL007219	AGAP004225 / AGAP004226	P/O in Aedes but non-overlapping in Anopheles
															AAEL007227 / AAEL007239	AGAP009295 / AGAP009296	P/O in Aedes but non-overlapping in Anopheles
															AAEL007399 / AAEL007395	AGAP012337 / AGAP012336	P/O in Aedes but non-overlapping in Anopheles
															AAEL007443 / AAEL007439	AGAP007805 / AGAP007806	P/O in Aedes but non-overlapping in Anopheles
															AAEL007481 / AAEL007492	AGAP002393 / AGAP002392	P/O in Aedes but non-overlapping in Anopheles
															AAEL007532 / AAEL007526	AGAP005893 / AGAP005894	P/O in Aedes but non-overlapping in Anopheles
															AAEL007576 / AAEL007572	AGAP009045 / AGAP009044	P/O in Aedes but non-overlapping in Anopheles
															AAEL007581 / AAEL007573	AGAP009047 / AGAP009046	P/O in Aedes but non-overlapping in Anopheles
															AAEL007691 / AAEL007694	AGAP010042 / AGAP010041	P/O in Aedes but non-overlapping in Anopheles
															AAEL000173 / AAEL000179	AGAP004684 / AGAP001056	P/O in Aedes but non-overlapping in Anopheles
															AAEL000184 / AAEL000212	AGAP011198 / AGAP011199	P/O in Aedes but non-overlapping in Anopheles
															AAEL001341 / AAEL001356	AGAP007324 / AGAP007325	P/O in Aedes but non-overlapping in Anopheles
															AAEL001422 / AAEL001410	AGAP007418 / AGAP007417	P/O in Aedes but non-overlapping in Anopheles
															AAEL008576 / AAEL008582	AGAP011885 / AGAP011886	P/O in Aedes but non-overlapping in Anopheles
															AAEL008676 / AAEL008674	AGAP005825 / AGAP005824	P/O in Aedes but non-overlapping in Anopheles
															AAEL008721 / AAEL008719	AGAP002705 / AGAP002706	P/O in Aedes but non-overlapping in Anopheles
															AAEL001625 / AAEL001600	AGAP010066 / AGAP005534	P/O in Aedes but non-overlapping in Anopheles
															AAEL001696 / AAEL001690	AGAP005311 / AGAP005310	P/O in Aedes but non-overlapping in Anopheles
															AAEL009413 / AAEL009388	AGAP011803 / AGAP011801	P/O in Aedes but non-overlapping in Anopheles
															AAEL000244 / AAEL000219	AGAP000365 / AGAP000367	P/O in Aedes but non-overlapping in Anopheles
															AAEL009579 / AAEL009584	AGAP004336 / AGAP004337	P/O in Aedes but non-overlapping in Anopheles
															AAEL001756 / AAEL001775	AGAP005048 / AGAP005049	P/O in Aedes but non-overlapping in Anopheles
															AAEL009766 / AAEL009765	AGAP000549 / AGAP000010	P/O in Aedes but non-overlapping in Anopheles
															AAEL001820 / AAEL001797	AGAP009018 / AGAP009019	P/O in Aedes but non-overlapping in Anopheles
															AAEL001801 / AAEL001804	AGAP008402 / AGAP008401	P/O in Aedes but non-overlapping in Anopheles
															AAEL010073 / AAEL010077	AGAP010315 / AGAP010314	P/O in Aedes but non-overlapping in Anopheles
															AAEL010080 / AAEL010081	AGAP004957 / AGAP004958	P/O in Aedes but non-overlapping in Anopheles
															AAEL010149 / AAEL010143	AGAP007785 / AGAP007786	P/O in Aedes but non-overlapping in Anopheles
															AAEL010217 / AAEL010219	AGAP001237 / AGAP001236	P/O in Aedes but non-overlapping in Anopheles
															AAEL010248 / AAEL010249	AGAP011244 / AGAP011243	P/O in Aedes but non-overlapping in Anopheles
															AAEL001972 / AAEL001982	AGAP008045 / AGAP008037	P/O in Aedes but non-overlapping in Anopheles
															AAEL001976 / AAEL001958	AGAP008039 / AGAP008040	P/O in Aedes but non-overlapping in Anopheles
															AAEL010340 / AAEL010346	AGAP009742 / AGAP009741	P/O in Aedes but non-overlapping in Anopheles
															AAEL010344 / AAEL010338	AGAP009312 / AGAP009313	P/O in Aedes but non-overlapping in Anopheles
															AAEL010389 / AAEL010384	AGAP006227 / AGAP006226	P/O in Aedes but non-overlapping in Anopheles
															AAEL010432 / AAEL010440	AGAP004207 / AGAP004206	P/O in Aedes but non-overlapping in Anopheles
															AAEL002121 / AAEL002106	AGAP003851 / AGAP003852	P/O in Aedes but non-overlapping in Anopheles
															AAEL002148 / AAEL002135	AGAP000598 / AGAP000120	P/O in Aedes but non-overlapping in Anopheles
															AAEL010762 / AAEL010753	AGAP010671 / AGAP012500	P/O in Aedes but non-overlapping in Anopheles
															AAEL010799 / AAEL010805	AGAP002240 / AGAP002241	P/O in Aedes but non-overlapping in Anopheles
															AAEL002190 / AAEL002225	AGAP008492 / AGAP006964	P/O in Aedes but non-overlapping in Anopheles
															AAEL010832 / AAEL010848	AGAP005957 / AGAP005958	P/O in Aedes but non-overlapping in Anopheles
															AAEL002291 / AAEL002310	AGAP010940 / AGAP010941	P/O in Aedes but non-overlapping in Anopheles
															AAEL011129 / AAEL011114	AGAP003581 / AGAP001526	P/O in Aedes but non-overlapping in Anopheles
															AAEL011200 / AAEL011206	AGAP000680 / AGAP000679	P/O in Aedes but non-overlapping in Anopheles
															AAEL011442 / AAEL011435	AGAP005210 / AGAP005211	P/O in Aedes but non-overlapping in Anopheles
															AAEL011640 / AAEL011641	AGAP011454 / AGAP011453	P/O in Aedes but non-overlapping in Anopheles
															AAEL011713 / AAEL011701	AGAP005921 / AGAP005922	P/O in Aedes but non-overlapping in Anopheles
															AAEL011753 / AAEL011751	AGAP009887 / AGAP000463	P/O in Aedes but non-overlapping in Anopheles
															AAEL011754 / AAEL011755	AGAP000948 / AGAP000949	P/O in Aedes but non-overlapping in Anopheles
															AAEL002620 / AAEL002581	AGAP013286 / AGAP002985	P/O in Aedes but non-overlapping in Anopheles
															AAEL011897 / AAEL011899	AGAP009405 / AGAP009404	P/O in Aedes but non-overlapping in Anopheles
															AAEL011962 / AAEL011960	AGAP002962 / AGAP002961	P/O in Aedes but non-overlapping in Anopheles
															AAEL002719 / AAEL002714	AGAP007705 / AGAP007706	P/O in Aedes but non-overlapping in Anopheles
															AAEL012079 / AAEL012081	AGAP002215 / AGAP002214	P/O in Aedes but non-overlapping in Anopheles
															AAEL012104 / AAEL012109	AGAP000136 / AGAP000137	P/O in Aedes but non-overlapping in Anopheles
															AAEL012126 / AAEL012119	AGAP009335 / AGAP009336	P/O in Aedes but non-overlapping in Anopheles
															AAEL002766 / AAEL002770	AGAP004057 / AGAP004056	P/O in Aedes but non-overlapping in Anopheles
															AAEL002770 / AAEL002764	AGAP004056 / AGAP004055	P/O in Aedes but non-overlapping in Anopheles
															AAEL002910 / AAEL016999	AGAP000405 / AGAP000553	P/O in Aedes but non-overlapping in Anopheles
															AAEL002898 / AAEL002891	AGAP000439 / AGAP008428	P/O in Aedes but non-overlapping in Anopheles
															AAEL012822 / AAEL012826	AGAP001422 / AGAP001421	P/O in Aedes but non-overlapping in Anopheles
															AAEL003034 / AAEL003019	AGAP000648 / AGAP000649	P/O in Aedes but non-overlapping in Anopheles
															AAEL003091 / AAEL003058	AGAP005753 / AGAP005754	P/O in Aedes but non-overlapping in Anopheles
															AAEL003136 / AAEL003127	AGAP012028 / AGAP012029	P/O in Aedes but non-overlapping in Anopheles
															AAEL000440 / AAEL000457	AGAP003548 / AGAP003547	P/O in Aedes but non-overlapping in Anopheles
															AAEL000411 / AAEL000408	AGAP003544 / AGAP003543	P/O in Aedes but non-overlapping in Anopheles
															AAEL013237 / AAEL013232	AGAP010720 / AGAP010721	P/O in Aedes but non-overlapping in Anopheles
															AAEL013252 / AAEL013250	AGAP008419 / AGAP008418	P/O in Aedes but non-overlapping in Anopheles
															AAEL003246 / AAEL003269	AGAP009161 / AGAP009162	P/O in Aedes but non-overlapping in Anopheles
															AAEL003229 / AAEL003224	AGAP005290 / AGAP005289	P/O in Aedes but non-overlapping in Anopheles
															AAEL003237 / AAEL003214	AGAP009266 / AGAP005283	P/O in Aedes but non-overlapping in Anopheles
															AAEL013389 / AAEL013400	AGAP004749 / AGAP001057	P/O in Aedes but non-overlapping in Anopheles
															AAEL003345 / AAEL003348	AGAP008141 / AGAP008145	P/O in Aedes but non-overlapping in Anopheles
															AAEL013490 / AAEL013491	AGAP007713 / AGAP007572	P/O in Aedes but non-overlapping in Anopheles
															AAEL003402 / AAEL003434	AGAP011940 / AGAP011939	P/O in Aedes but non-overlapping in Anopheles
															AAEL003490 / AAEL003495	AGAP001614 / AGAP001615	P/O in Aedes but non-overlapping in Anopheles
															AAEL003522 / AAEL003546	AGAP008846 / AGAP008847	P/O in Aedes but non-overlapping in Anopheles
															AAEL000476 / AAEL000512	AGAP003225 / AGAP003226	P/O in Aedes but non-overlapping in Anopheles
															AAEL017476 / AAEL013771	AGAP006917 / AGAP006916	P/O in Aedes but non-overlapping in Anopheles
															AAEL013814 / AAEL013816	AGAP000338 / AGAP000339	P/O in Aedes but non-overlapping in Anopheles
															AAEL013902 / AAEL013904	AGAP005582 / AGAP005581	P/O in Aedes but non-overlapping in Anopheles
															AAEL003771 / AAEL003755	AGAP003705 / AGAP003706	P/O in Aedes but non-overlapping in Anopheles
															AAEL003878 / AAEL003883	AGAP012964 / AGAP000126	P/O in Aedes but non-overlapping in Anopheles
															AAEL005523 / AAEL005531	AGAP000358 / AGAP000356	P/O in Aedes but non-overlapping in Anopheles
															AAEL008330 / AAEL008319	AGAP010535 / AGAP010217	P/O in Aedes but non-overlapping in Anopheles
															AAEL001417 / AAEL001420	AGAP007457 / AGAP007454	P/O in Aedes but non-overlapping in Anopheles
															AAEL006075 / AAEL006081	AGAP003891 / AGAP003889	P/O in Aedes but non-overlapping in Anopheles
															AAEL006536 / AAEL006544	AGAP006033 / AGAP006031	P/O in Aedes but non-overlapping in Anopheles
															AAEL009276 / AAEL009272	AGAP007115 / AGAP005190	P/O in Aedes but non-overlapping in Anopheles
															AAEL010788 / AAEL010787	AGAP003664 / AGAP003663	P/O in Aedes but non-overlapping in Anopheles
															AAEL000181 / AAEL000213	AGAP001099 / AGAP001116	P/O in Aedes but non-overlapping in Anopheles
															AAEL008342 / AAEL008341	AGAP000718 / AGAP000719	P/O in Aedes but non-overlapping in Anopheles
															AAEL009657 / AAEL009648	AGAP000531 / AGAP000020	P/O in Aedes but non-overlapping in Anopheles
															AAEL013138 / AAEL001594	AGAP012008 / AGAP012007	Non-overlapping in Aedes but E/H in Anopheles
															AAEL013392 / AAEL013391	AGAP004242 / AGAP004241	Non-overlapping in Aedes but E/H in Anopheles
															AAEL006079 / AAEL006065	AGAP013130 / AGAP002831	Non-overlapping in Aedes but E/H in Anopheles
															AAEL011959 / AAEL011968	AGAP012999 / AGAP004264	Non-overlapping in Aedes but E/H in Anopheles
															AAEL000844 / AAEL000822	AGAP010397 / AGAP010396	Non-overlapping in Aedes but E/H in Anopheles
															AAEL008817 / AAEL008818	AGAP001345 / AGAP001344	Non-overlapping in Aedes but E/H in Anopheles
															AAEL013733 / AAEL007641	AGAP013200 / AGAP002677	Non-overlapping in Aedes but E/H in Anopheles
															AAEL011774 / AAEL011783	AGAP002510 / AGAP002511	Non-overlapping in Aedes but E/H in Anopheles
															AAEL001152 / AAEL001157	AGAP009175 / AGAP009174	Non-overlapping in Aedes but E/H in Anopheles
															AAEL012259 / AAEL007316	AGAP005021 / AGAP005020	Non-overlapping in Aedes but E/H in Anopheles
															AAEL011057 / AAEL011055	AGAP007566 / AGAP007565	Non-overlapping in Aedes but E/H in Anopheles
															AAEL008073 / AAEL008070	AGAP013112 / AGAP001382	Non-overlapping in Aedes but E/H in Anopheles
															AAEL009707 / AAEL009704	AGAP003340 / AGAP003341	Non-overlapping in Aedes but E/H in Anopheles
															AAEL013942 / AAEL005321	AGAP007546 / AGAP007545	Non-overlapping in Aedes but E/H in Anopheles
															AAEL000117 / AAEL000121	AGAP005491 / AGAP005490	Non-overlapping in Aedes but E/H in Anopheles
															AAEL003257 / AAEL003281	AGAP005268 / AGAP005267	Non-overlapping in Aedes but E/H in Anopheles
															AAEL010730 / AAEL010727	AGAP009674 / AGAP009673	Non-overlapping in Aedes but E/H in Anopheles
															AAEL008199 / AAEL009235	AGAP005642 / AGAP005641	Non-overlapping in Aedes but E/H in Anopheles
															AAEL011581 / AAEL011584	AGAP013015 / AGAP004002	Non-overlapping in Aedes but E/H in Anopheles
															AAEL004967 / AAEL004942	AGAP010463 / AGAP010462	Non-overlapping in Aedes but E/H in Anopheles
															AAEL004287 / AAEL004301	AGAP007977 / AGAP007976	Non-overlapping in Aedes but E/H in Anopheles
															AAEL000380 / AAEL000331	AGAP009235 / AGAP009234	Non-overlapping in Aedes but E/H in Anopheles
															AAEL006542 / AAEL006543	AGAP005434 / AGAP005433	Non-overlapping in Aedes but E/H in Anopheles
															AAEL010022 / AAEL010029	AGAP005647 / AGAP005646	Non-overlapping in Aedes but E/H in Anopheles
															AAEL008750 / AAEL008751	AGAP002328 / AGAP002327	Non-overlapping in Aedes but E/H in Anopheles
															AAEL005428 / AAEL015251	AGAP003713 / AGAP003712	Non-overlapping in Aedes but E/H in Anopheles
															AAEL009641 / AAEL009639	AGAP004306 / AGAP013294	Non-overlapping in Aedes but E/H in Anopheles
															AAEL006349 / AAEL006328	AGAP011977 / AGAP011976	Non-overlapping in Aedes but E/H in Anopheles
															AAEL005858 / AAEL005866	AGAP012192 / AGAP012191	Non-overlapping in Aedes but E/H in Anopheles
															AAEL001881 / AAEL001909	AGAP009153 / AGAP009152	Non-overlapping in Aedes but E/H in Anopheles
															AAEL006900 / AAEL006903	AGAP010244 / AGAP010243	Non-overlapping in Aedes but E/H in Anopheles
															AAEL002667 / AAEL004168	AGAP006252 / AGAP006251	Non-overlapping in Aedes but E/H in Anopheles
															AAEL006964 / AAEL006977	AGAP009106 / AGAP009105	Non-overlapping in Aedes but E/H in Anopheles
															AAEL000329 / AAEL000334	AGAP009233 / AGAP009232	Non-overlapping in Aedes but E/H in Anopheles
															AAEL007851 / AAEL002533	AGAP001085 / AGAP001084	Non-overlapping in Aedes but E/H in Anopheles
															AAEL017167 / AAEL012110	AGAP000130 / AGAP000129	Non-overlapping in Aedes but E/H in Anopheles
															AAEL017015 / AAEL017005	AGAP000352 / AGAP000351	Non-overlapping in Aedes but E/H in Anopheles
															AAEL000585 / AAEL010106	AGAP007368 / AGAP007367	Non-overlapping in Aedes but E/H in Anopheles
															AAEL013722 / AAEL013726	AGAP004506 / AGAP004504	Non-overlapping in Aedes but E/H in Anopheles
															AAEL004407 / AAEL004402	AGAP010550 / AGAP010549	Non-overlapping in Aedes but E/H in Anopheles
															AAEL000542 / AAEL000528	AGAP011321 / AGAP011320	Non-overlapping in Aedes but E/H in Anopheles
															AAEL000247 / AAEL012627	AGAP001727 / AGAP001726	Non-overlapping in Aedes but E/H in Anopheles
															AAEL004220 / AAEL004219	AGAP002572 / AGAP002573	Non-overlapping in Aedes but E/H in Anopheles
															AAEL012907 / AAEL017532	AGAP010027 / AGAP010026	Non-overlapping in Aedes but E/H in Anopheles
															AAEL004685 / AAEL004694	AGAP003165 / AGAP003164	Non-overlapping in Aedes but E/H in Anopheles
															AAEL001548 / AAEL001549	AGAP007588 / AGAP007587	Non-overlapping in Aedes but E/H in Anopheles
															AAEL007430 / AAEL013342	AGAP007164 / AGAP007163	Non-overlapping in Aedes but E/H in Anopheles
															AAEL012086 / AAEL014162	AGAP006348 / AGAP006347	Non-overlapping in Aedes but E/H in Anopheles
															AAEL000874 / AAEL000900	AGAP010737 / AGAP010736	Non-overlapping in Aedes but E/H in Anopheles
															AAEL001235 / AAEL007650	AGAP009695 / AGAP009694	Non-overlapping in Aedes but E/H in Anopheles
															AAEL001026 / AAEL001019	AGAP013545 / AGAP003001	Non-overlapping in Aedes but E/H in Anopheles
															AAEL004015 / AAEL004013	AGAP013123 / AGAP003781	Non-overlapping in Aedes but E/H in Anopheles
															AAEL012323 / AAEL012330	AGAP010959 / AGAP010958	Non-overlapping in Aedes but E/H in Anopheles
															AAEL000842 / AAEL000836	AGAP011653 / AGAP011652	Non-overlapping in Aedes but E/H in Anopheles
															AAEL006975 / AAEL000714	AGAP007904 / AGAP007903	Non-overlapping in Aedes but E/H in Anopheles
															AAEL003817 / AAEL003831	AGAP011283 / AGAP011282	Non-overlapping in Aedes but E/H in Anopheles
															AAEL010929 / AAEL010928	AGAP000369 / AGAP000368	Non-overlapping in Aedes but E/H in Anopheles
															AAEL017293 / AAEL009698	AGAP003334 / AGAP003335	Non-overlapping in Aedes but E/H in Anopheles
															AAEL008303 / AAEL008315	AGAP000749 / AGAP000748	Non-overlapping in Aedes but E/H in Anopheles
															AAEL008585 / AAEL009340	AGAP001482 / AGAP001481	Non-overlapping in Aedes but E/H in Anopheles
															AAEL013359 / AAEL013355	AGAP009863 / AGAP009862	Non-overlapping in Aedes but E/H in Anopheles
															AAEL008205 / AAEL004235	AGAP000160 / AGAP000159	Non-overlapping in Aedes but E/H in Anopheles
															AAEL009155 / AAEL014839	AGAP001675 / AGAP001674	Non-overlapping in Aedes but E/H in Anopheles
															AAEL011439 / AAEL005481	AGAP001112 / AGAP001111	Non-overlapping in Aedes but E/H in Anopheles
															AAEL017132 / AAEL010111	AGAP007385 / AGAP007384	Non-overlapping in Aedes but E/H in Anopheles
															AAEL002088 / AAEL002096	AGAP002818 / AGAP002817	Non-overlapping in Aedes but E/H in Anopheles
															AAEL005228 / AAEL005219	AGAP003808 / AGAP013183	Non-overlapping in Aedes but E/H in Anopheles
															AAEL006413 / AAEL006412	AGAP008941 / AGAP008940	Non-overlapping in Aedes but E/H in Anopheles
															AAEL003306 / AAEL012851	AGAP004769 / AGAP004768	Non-overlapping in Aedes but E/H in Anopheles
															AAEL012377 / AAEL012379	AGAP005208 / AGAP005207	Non-overlapping in Aedes but E/H in Anopheles
															AAEL007033 / AAEL010122	AGAP005009 / AGAP005008	Non-overlapping in Aedes but E/H in Anopheles
															AAEL009108 / AAEL009114	AGAP013150 / AGAP004050	Non-overlapping in Aedes but E/H in Anopheles
															AAEL001824 / AAEL001821	AGAP008389 / AGAP008388	Non-overlapping in Aedes but E/H in Anopheles
															AAEL008006 / AAEL007994	AGAP013544 / AGAP007378	Non-overlapping in Aedes but E/H in Anopheles
															AAEL012767 / AAEL012768	AGAP013290 / AGAP002199	Non-overlapping in Aedes but E/H in Anopheles
															AAEL003462 / AAEL003455	AGAP007302 / AGAP007301	Non-overlapping in Aedes but E/H in Anopheles
															AAEL011551 / AAEL011557	AGAP011476 / AGAP011475	Non-overlapping in Aedes but E/H in Anopheles
															AAEL012536 / AAEL013564	AGAP006339 / AGAP006330	Non-overlapping in Aedes but E/H in Anopheles
															AAEL011954 / AAEL011953	AGAP005511 / AGAP005510	Non-overlapping in Aedes but E/H in Anopheles
															AAEL004248 / AAEL004269	AGAP007248 / AGAP007247	Non-overlapping in Aedes but E/H in Anopheles
															AAEL011440 / AAEL011438	AGAP005038 / AGAP005037	Non-overlapping in Aedes but E/H in Anopheles
															AAEL006158 / AAEL013187	AGAP001813 / AGAP001814	Non-overlapping in Aedes but E/H in Anopheles
															AAEL003905 / AAEL003914	AGAP001684 / AGAP001683	Non-overlapping in Aedes but E/H in Anopheles
															AAEL005207 / AAEL013222	AGAP009791 / AGAP009790	Non-overlapping in Aedes but E/H in Anopheles
															AAEL000567 / AAEL000588	AGAP005563 / AGAP005562	Non-overlapping in Aedes but E/H in Anopheles
															AAEL006063 / AAEL006081	AGAP003890 / AGAP003889	Non-overlapping in Aedes but E/H in Anopheles
															AAEL002922 / AAEL004336	AGAP010411 / AGAP010410	Non-overlapping in Aedes but E/H in Anopheles
															AAEL006537 / AAEL006544	AGAP006032 / AGAP006031	Non-overlapping in Aedes but E/H in Anopheles
															AAEL008067 / AAEL011258	AGAP004508 / AGAP004507	Non-overlapping in Aedes but E/H in Anopheles
															AAEL003774 / AAEL008761	AGAP010320 / AGAP010319	Non-overlapping in Aedes but E/H in Anopheles
															AAEL015499 / AAEL008010	AGAP003306 / AGAP003305	Non-overlapping in Aedes but E/H in Anopheles
															AAEL007941 / AAEL001227	AGAP001825 / AGAP001824	Non-overlapping in Aedes but E/H in Anopheles
															AAEL003260 / AAEL003220	AGAP005277 / AGAP005279	Non-overlapping in Aedes but E/H in Anopheles
															AAEL004382 / AAEL004351	AGAP013423 / AGAP003997	Non-overlapping in Aedes but E/H in Anopheles
															AAEL009853 / AAEL009851	AGAP001198 / AGAP013386	Non-overlapping in Aedes but E/H in Anopheles
															AAEL012687 / AAEL012675	AGAP013243 / AGAP001551	Non-overlapping in Aedes but E/H in Anopheles
															AAEL003303 / AAEL009213	AGAP007473 / AGAP007472	Non-overlapping in Aedes but E/H in Anopheles
															AAEL013167 / AAEL013166	AGAP006542 / AGAP006541	Non-overlapping in Aedes but E/H in Anopheles
															AAEL001607 / AAEL008227	AGAP004451 / AGAP004450	Non-overlapping in Aedes but E/H in Anopheles
															AAEL002738 / AAEL002733	AGAP013063 / AGAP004642	Non-overlapping in Aedes but E/H in Anopheles
															AAEL009142 / AAEL001171	AGAP009172 / AGAP009171	Non-overlapping in Aedes but E/H in Anopheles
															AAEL002875 / AAEL005169	AGAP013359 / AGAP002329	Non-overlapping in Aedes but E/H in Anopheles
															AAEL011269 / AAEL012170	AGAP013384 / AGAP002051	Non-overlapping in Aedes but E/H in Anopheles
															AAEL006641 / AAEL006645	AGAP001222 / AGAP013048	Non-overlapping in Aedes but P/O in Anopheles
															AAEL004545 / AAEL004577	AGAP001402 / AGAP001403	Non-overlapping in Aedes but P/O in Anopheles
															AAEL006133 / AAEL017275	AGAP002130 / AGAP002131	Non-overlapping in Aedes but P/O in Anopheles
															AAEL008133 / AAEL008127	AGAP003969 / AGAP013271	Non-overlapping in Aedes but P/O in Anopheles
															AAEL008794 / AAEL008800	AGAP004480 / AGAP004481	Non-overlapping in Aedes but P/O in Anopheles
															AAEL007423 / AAEL007431	AGAP005148 / AGAP005149	Non-overlapping in Aedes but P/O in Anopheles
															AAEL003070 / AAEL003087	AGAP006358 / AGAP006359	Non-overlapping in Aedes but P/O in Anopheles
															AAEL009298 / AAEL009302	AGAP007700 / AGAP007701	Non-overlapping in Aedes but P/O in Anopheles
															AAEL009041 / AAEL009042	AGAP001306 / AGAP001307	Non-overlapping in Aedes but P/O in Anopheles
															AAEL017113 / AAEL009667	AGAP001529 / AGAP001530	Non-overlapping in Aedes but P/O in Anopheles
															AAEL006240 / AAEL006234	AGAP002016 / AGAP002017	Non-overlapping in Aedes but P/O in Anopheles
															AAEL017421 / AAEL010052	AGAP002063 / AGAP002064	Non-overlapping in Aedes but P/O in Anopheles
															AAEL009714 / AAEL009701	AGAP002254 / AGAP002255	Non-overlapping in Aedes but P/O in Anopheles
															AAEL002540 / AAEL002562	AGAP013174 / AGAP002362	Non-overlapping in Aedes but P/O in Anopheles
															AAEL013749 / AAEL001030	AGAP002626 / AGAP002627	Non-overlapping in Aedes but P/O in Anopheles
															AAEL011090 / AAEL009759	AGAP003987 / AGAP003988	Non-overlapping in Aedes but P/O in Anopheles
															AAEL013737 / AAEL013739	AGAP004030 / AGAP004031	Non-overlapping in Aedes but P/O in Anopheles
															AAEL002792 / AAEL002784	AGAP004416 / AGAP004417	Non-overlapping in Aedes but P/O in Anopheles
															AAEL009309 / AAEL009308	AGAP004556 / AGAP004557	Non-overlapping in Aedes but P/O in Anopheles
															AAEL007367 / AAEL007370	AGAP010277 / AGAP010278	Non-overlapping in Aedes but P/O in Anopheles
															AAEL000231 / AAEL000249	AGAP000252 / AGAP000253	Non-overlapping in Aedes but P/O in Anopheles
															AAEL011748 / AAEL011752	AGAP013136 / AGAP000947	Non-overlapping in Aedes but P/O in Anopheles
															AAEL011352 / AAEL011360	AGAP000979 / AGAP013093	Non-overlapping in Aedes but P/O in Anopheles
															AAEL012312 / AAEL012317	AGAP005108 / AGAP005109	Non-overlapping in Aedes but P/O in Anopheles
															AAEL000283 / AAEL011079	AGAP005334 / AGAP005335	Non-overlapping in Aedes but P/O in Anopheles
															AAEL012195 / AAEL012202	AGAP006354 / AGAP006355	Non-overlapping in Aedes but P/O in Anopheles
															AAEL005617 / AAEL005601	AGAP001257 / AGAP013220	Non-overlapping in Aedes but P/O in Anopheles
															AAEL004558 / AAEL004563	AGAP001406 / AGAP001407	Non-overlapping in Aedes but P/O in Anopheles
															AAEL009676 / AAEL009671	AGAP013478 / AGAP013519	Non-overlapping in Aedes but P/O in Anopheles
															AAEL009090 / AAEL004063	AGAP002220 / AGAP002221	Non-overlapping in Aedes but P/O in Anopheles
															AAEL000853 / AAEL000852	AGAP002602 / AGAP013296	Non-overlapping in Aedes but P/O in Anopheles
															AAEL013289 / AAEL013286	AGAP013244 / AGAP002876	Non-overlapping in Aedes but P/O in Anopheles
															AAEL006788 / AAEL006789	AGAP003093 / AGAP003094	Non-overlapping in Aedes but P/O in Anopheles
															AAEL012236 / AAEL012238	AGAP013292 / AGAP003178	Non-overlapping in Aedes but P/O in Anopheles
															AAEL000091 / AAEL000097	AGAP004459 / AGAP004460	Non-overlapping in Aedes but P/O in Anopheles
															AAEL004873 / AAEL004885	AGAP004551 / AGAP004552	Non-overlapping in Aedes but P/O in Anopheles
															AAEL013254 / AAEL013261	AGAP008415 / AGAP008416	Non-overlapping in Aedes but P/O in Anopheles
															AAEL007017 / AAEL007026	AGAP008668 / AGAP008669	Non-overlapping in Aedes but P/O in Anopheles
															AAEL010230 / AAEL010227	AGAP009865 / AGAP009866	Non-overlapping in Aedes but P/O in Anopheles
															AAEL009611 / AAEL007825	AGAP010033 / AGAP010034	Non-overlapping in Aedes but P/O in Anopheles
															AAEL005521 / AAEL013369	AGAP000994 / AGAP000995	Non-overlapping in Aedes but P/O in Anopheles
															AAEL006153 / AAEL006142	AGAP002981 / AGAP013499	Non-overlapping in Aedes but P/O in Anopheles
															AAEL003206 / AAEL003180	AGAP003415 / AGAP003416	Non-overlapping in Aedes but P/O in Anopheles
															AAEL010160 / AAEL010174	AGAP003773 / AGAP003774	Non-overlapping in Aedes but P/O in Anopheles
															AAEL010183 / AAEL010186	AGAP003777 / AGAP013256	Non-overlapping in Aedes but P/O in Anopheles
															AAEL011366 / AAEL011367	AGAP000741 / AGAP000740	Non-overlapping in Aedes but P/O in Anopheles
															AAEL001426 / AAEL001423	AGAP007399 / AGAP007400	Non-overlapping in Aedes but P/O in Anopheles
															AAEL014029 / AAEL008111	AGAP001505 / AGAP001504	Non-overlapping in Aedes but P/O in Anopheles
															AAEL001141 / AAEL001132	AGAP002490 / AGAP002491	Non-overlapping in Aedes but P/O in Anopheles
															AAEL017133 / AAEL007893	AGAP002520 / AGAP002521	Non-overlapping in Aedes but P/O in Anopheles
															AAEL006601 / AAEL012056	AGAP007686 / AGAP007687	Non-overlapping in Aedes but P/O in Anopheles
															AAEL000852 / AAEL000825	AGAP013296 / AGAP002603	Non-overlapping in Aedes but P/O in Anopheles
															AAEL004482 / AAEL004449	AGAP003041 / AGAP003042	Non-overlapping in Aedes but P/O in Anopheles
															AAEL000279 / AAEL004125	AGAP003861 / AGAP003863	Non-overlapping in Aedes but P/O in Anopheles
															AAEL000933 / AAEL000953	AGAP005761 / AGAP005762	Non-overlapping in Aedes but P/O in Anopheles
															AAEL001092 / AAEL001091	AGAP004158 / AGAP004159	Non-overlapping in Aedes but P/O in Anopheles
															AAEL011022 / AAEL011016	AGAP000755 / AGAP000756	Non-overlapping in Aedes but P/O in Anopheles
															AAEL007302 / AAEL014226	AGAP001485 / AGAP001486	Non-overlapping in Aedes but P/O in Anopheles
															AAEL003871 / AAEL003898	AGAP001973 / AGAP001974	Non-overlapping in Aedes but P/O in Anopheles
															AAEL006395 / AAEL013985	AGAP010655 / AGAP010656	Non-overlapping in Aedes but P/O in Anopheles
															AAEL013353 / AAEL013355	AGAP009861 / AGAP009862	Non-overlapping in Aedes but P/O in Anopheles
															AAEL010051 / AAEL010044	AGAP002067 / AGAP002068	Non-overlapping in Aedes but P/O in Anopheles
															AAEL011367 / AAEL011364	AGAP000740 / AGAP013042	Non-overlapping in Aedes but P/O in Anopheles
															AAEL004152 / AAEL004178	AGAP004889 / AGAP004890	Non-overlapping in Aedes but P/O in Anopheles
															AAEL004571 / AAEL011274	AGAP005215 / AGAP005216	Non-overlapping in Aedes but P/O in Anopheles
															AAEL009650 / AAEL009657	AGAP000530 / AGAP000531	Non-overlapping in Aedes but P/O in Anopheles
															AAEL008347 / AAEL008342	AGAP000717 / AGAP000718	Non-overlapping in Aedes but P/O in Anopheles
															AAEL008329 / AAEL008319	AGAP010216 / AGAP010217	Non-overlapping in Aedes but P/O in Anopheles
															AAEL000164 / AAEL000181	AGAP001098 / AGAP001099	Non-overlapping in Aedes but P/O in Anopheles
															AAEL009990 / AAEL009981	AGAP013302 / AGAP004641	Non-overlapping in Aedes but P/O in Anopheles
															AAEL013559 / AAEL013561	AGAP005471 / AGAP005472	Non-overlapping in Aedes but P/O in Anopheles
															AAEL013290 / AAEL014414	AGAP003088 / AGAP003089	Non-overlapping in Aedes but P/O in Anopheles
															AAEL003939 / AAEL008947	AGAP013266 / AGAP002778	Non-overlapping in Aedes but P/O in Anopheles
															AAEL009984 / AAEL009324	AGAP003413 / AGAP003414	Non-overlapping in Aedes but P/O in Anopheles
