# Supplementary material for: Overlapping genes of Aedes aegypti: evolutionary implications from comparison with orthologs of Anopheles gambiae and other insects
Source: BMC Evol Biol. 2013 Jun 18;13:124. doi: 10.1186/1471-2148-13-124 (PMC3689595; doi:10.1186/1471-2148-13-124)
Supplement: Additional file 3 — List of gene pairs showing overlapping or non-overlapping localization in A. aegypti and A. gambiae genomes but have no changes in exon structure. [file 1471-2148-13-124-S3.xlsx]

## Sheet: Sheet3
Overlapping or non-overlapping pattern	A. aegypti gene pair	Orthologous pair in A. gambiae
E/H in Aedes but non-overlapping in Anopheles	AAEL006754 / AAEL006747	AGAP004088 / AGAP005415
E/H in Aedes but non-overlapping in Anopheles	AAEL001563 / AAEL001562	AGAP007594 / AGAP007595
E/H in Aedes but non-overlapping in Anopheles	AAEL009965 / AAEL009957	AGAP006882 / AGAP006880
E/H in Aedes but non-overlapping in Anopheles	AAEL010404 / AAEL010419	AGAP004584 / AGAP004585
E/H in Aedes but non-overlapping in Anopheles	AAEL017085 / AAEL003086	AGAP005749 / AGAP005750
P/O in Aedes but non-overlapping in Anopheles	AAEL000088 / AAEL000042	AGAP003824 / AGAP003825
P/O in Aedes but non-overlapping in Anopheles	AAEL005146 / AAEL005141	AGAP011345 / AGAP011346
P/O in Aedes but non-overlapping in Anopheles	AAEL005208 / AAEL005171	AGAP007626 / AGAP007625
P/O in Aedes but non-overlapping in Anopheles	AAEL005217 / AAEL005235	AGAP003800 / AGAP003801
P/O in Aedes but non-overlapping in Anopheles	AAEL000936 / AAEL000965	AGAP010609 / AGAP010610
P/O in Aedes but non-overlapping in Anopheles	AAEL006175 / AAEL006172	AGAP011673 / AGAP003242
P/O in Aedes but non-overlapping in Anopheles	AAEL006354 / AAEL006350	AGAP011970 / AGAP011969
P/O in Aedes but non-overlapping in Anopheles	AAEL006963 / AAEL006972	AGAP008426 / AGAP008427
P/O in Aedes but non-overlapping in Anopheles	AAEL001159 / AAEL001154	AGAP009842 / AGAP009841
P/O in Aedes but non-overlapping in Anopheles	AAEL007481 / AAEL007492	AGAP002393 / AGAP002392
P/O in Aedes but non-overlapping in Anopheles	AAEL007691 / AAEL007694	AGAP010042 / AGAP010041
P/O in Aedes but non-overlapping in Anopheles	AAEL000173 / AAEL000179	AGAP004684 / AGAP001056
P/O in Aedes but non-overlapping in Anopheles	AAEL000184 / AAEL000212	AGAP011198 / AGAP011199
P/O in Aedes but non-overlapping in Anopheles	AAEL001756 / AAEL001775	AGAP005048 / AGAP005049
P/O in Aedes but non-overlapping in Anopheles	AAEL001820 / AAEL001797	AGAP009018 / AGAP009019
P/O in Aedes but non-overlapping in Anopheles	AAEL010080 / AAEL010081	AGAP004957 / AGAP004958
P/O in Aedes but non-overlapping in Anopheles	AAEL001972 / AAEL001982	AGAP008045 / AGAP008037
P/O in Aedes but non-overlapping in Anopheles	AAEL010432 / AAEL010440	AGAP004207 / AGAP004206
P/O in Aedes but non-overlapping in Anopheles	AAEL002148 / AAEL002135	AGAP000598 / AGAP000120
P/O in Aedes but non-overlapping in Anopheles	AAEL002291 / AAEL002310	AGAP010940 / AGAP010941
P/O in Aedes but non-overlapping in Anopheles	AAEL002770 / AAEL002764	AGAP004056 / AGAP004055
P/O in Aedes but non-overlapping in Anopheles	AAEL003136 / AAEL003127	AGAP012028 / AGAP012029
P/O in Aedes but non-overlapping in Anopheles	AAEL003237 / AAEL003214	AGAP009266 / AGAP005283
P/O in Aedes but non-overlapping in Anopheles	AAEL003522 / AAEL003546	AGAP008846 / AGAP008847
P/O in Aedes but non-overlapping in Anopheles	AAEL000181 / AAEL000213	AGAP001099 / AGAP001116
Non-overlapping in Aedes but E/H in Anopheles	AAEL003257 / AAEL003281	AGAP005268 / AGAP005267
Non-overlapping in Aedes but E/H in Anopheles	AAEL010730 / AAEL010727	AGAP009674 / AGAP009673
Non-overlapping in Aedes but E/H in Anopheles	AAEL008199 / AAEL009235	AGAP005642 / AGAP005641
Non-overlapping in Aedes but E/H in Anopheles	AAEL002667 / AAEL004168	AGAP006252 / AGAP006251
Non-overlapping in Aedes but E/H in Anopheles	AAEL000329 / AAEL000334	AGAP009233 / AGAP009232
Non-overlapping in Aedes but E/H in Anopheles	AAEL017167 / AAEL012110	AGAP000130 / AGAP000129
Non-overlapping in Aedes but E/H in Anopheles	AAEL000247 / AAEL012627	AGAP001727 / AGAP001726
Non-overlapping in Aedes but E/H in Anopheles	AAEL001235 / AAEL007650	AGAP009695 / AGAP009694
Non-overlapping in Aedes but E/H in Anopheles	AAEL010929 / AAEL010928	AGAP000369 / AGAP000368
Non-overlapping in Aedes but E/H in Anopheles	AAEL002088 / AAEL002096	AGAP002818 / AGAP002817
Non-overlapping in Aedes but E/H in Anopheles	AAEL006413 / AAEL006412	AGAP008941 / AGAP008940
Non-overlapping in Aedes but E/H in Anopheles	AAEL003462 / AAEL003455	AGAP007302 / AGAP007301
Non-overlapping in Aedes but P/O in Anopheles	AAEL003070 / AAEL003087	AGAP006358 / AGAP006359
Non-overlapping in Aedes but P/O in Anopheles	AAEL011090 / AAEL009759	AGAP003987 / AGAP003988
Non-overlapping in Aedes but P/O in Anopheles	AAEL002792 / AAEL002784	AGAP004416 / AGAP004417
Non-overlapping in Aedes but P/O in Anopheles	AAEL009309 / AAEL009308	AGAP004556 / AGAP004557
Non-overlapping in Aedes but P/O in Anopheles	AAEL011352 / AAEL011360	AGAP000979 / AGAP013093
Non-overlapping in Aedes but P/O in Anopheles	AAEL004558 / AAEL004563	AGAP001406 / AGAP001407
Non-overlapping in Aedes but P/O in Anopheles	AAEL006788 / AAEL006789	AGAP003093 / AGAP003094
Non-overlapping in Aedes but P/O in Anopheles	AAEL004873 / AAEL004885	AGAP004551 / AGAP004552
Non-overlapping in Aedes but P/O in Anopheles	AAEL010230 / AAEL010227	AGAP009865 / AGAP009866
Non-overlapping in Aedes but P/O in Anopheles	AAEL003206 / AAEL003180	AGAP003415 / AGAP003416
Non-overlapping in Aedes but P/O in Anopheles	AAEL001426 / AAEL001423	AGAP007399 / AGAP007400
Non-overlapping in Aedes but P/O in Anopheles	AAEL006601 / AAEL012056	AGAP007686 / AGAP007687
Non-overlapping in Aedes but P/O in Anopheles	AAEL007302 / AAEL014226	AGAP001485 / AGAP001486
