# Supplementary material for: Overlapping genes of Aedes aegypti: evolutionary implications from comparison with orthologs of Anopheles gambiae and other insects
Source: BMC Evol Biol. 2013 Jun 18;13:124. doi: 10.1186/1471-2148-13-124 (PMC3689595; doi:10.1186/1471-2148-13-124)
Supplement: Additional file 4 — List of one-to-one orthologous genes of A. aegypti overlapping genes in other insect species and comparison of overlapping patterns across genomes. [file 1471-2148-13-124-S4.xlsx]

## Sheet: List of orthologs
List of one-to-one orthologous genes of Aedes aegypti overlapping gene pairs and comparison of overlapping patterns among species. The non-overlapping gene pairs are shown as "_" .
Aedes aegypti_GENE2	Aedes aegypti_GENE1	Aedes aegypti (GENE1-GENE2 Overlap)	Culex quinquefasciatus_GENE2	Culex quinquefasciatus_GENE1	Culex quinquefasciatus (GENE1-GENE2 Overlap)	Anopheles gambiae_GENE2	Anopheles gambiae_GENE1	Anopheles gambiae (GENE1-GENE2 Overlap)	Drosophila melanogaster_GENE2	Drosophila melanogaster_GENE1	Drosophila melanogaster (GENE1-GENE2 Overlap)	Apis mellifera_GENE2	Apis mellifera_GENE1	Apis mellifera (GENE1-GENE2 Overlap)	Pediculus humanus_GENE2	Pediculus humanus_GENE1	Pediculus humanus (GENE1-GENE2 Overlap)	Bombyx mori_GENE2	Bombyx mori_GENE1	Bombyx mori (GENE1-GENE2 Overlap)	Acyrthosiphon pisum_GENE2	Acyrthosiphon pisum_GENE1	Acyrthosiphon pisum (GENE1-GENE2 Overlap)
AAEL015062	AAEL015061	Overlap	CPIJ019714	CPIJ019713	_	AGAP006162	AGAP006161	Overlap	FBgn0033117	FBgn0260939	_	GB10101	GB17512	_	PHUM308060	PHUM366520	_	BGIBMGA001984	BGIBMGA011403	_	ACYPI008020	ACYPI002538	_
AAEL014287	AAEL014286	Overlap	CPIJ004863	CPIJ004862	_	AGAP008158	AGAP008160	_	FBgn0036959	FBgn0002914	Overlap	GB14252	GB12498	_	PHUM008070	PHUM518530	_	BGIBMGA009262	BGIBMGA013826	_	ACYPI001679	ACYPI005393	Overlap
AAEL013400	AAEL013389	Overlap	CPIJ006244	CPIJ006245	Overlap	AGAP001057	AGAP004749	_	FBgn0030855	FBgn0021944	_	GB10790	GB20030	_	PHUM490520	PHUM212330	_	BGIBMGA011264	BGIBMGA011268	_	ACYPI001434	ACYPI001957	_
AAEL010762	AAEL010753	Overlap	CPIJ004484	CPIJ004485	_	AGAP010671	AGAP012500	_	FBgn0030877	FBgn0032870	_	GB10541	GB12574	_	PHUM475090	PHUM155160	_	BGIBMGA009119	BGIBMGA011947	_	ACYPI002191	ACYPI008379	_
AAEL010249	AAEL010248	Overlap	CPIJ005009	CPIJ005010	_	AGAP011243	AGAP011244	_	FBgn0050105	FBgn0003062	_	GB13530	GB13284	_	PHUM583460	PHUM249380	_	BGIBMGA011994	BGIBMGA000074	_	ACYPI49991	ACYPI008983	_
AAEL009501	AAEL009497	Overlap	CPIJ006767	CPIJ006768	Overlap	AGAP011354	AGAP011353	_	FBgn0033761	FBgn0036300	Overlap	GB18649	GB15349	_	PHUM429770	PHUM328310	_	BGIBMGA005528	BGIBMGA005687	_	ACYPI008095	ACYPI005456	Overlap
AAEL009202	AAEL009200	Overlap	CPIJ007463	CPIJ017480	_	AGAP012416	AGAP012417	Overlap	FBgn0053051	FBgn0086475	_	GB11733	GB17907	_	PHUM357550	PHUM079920	_	BGIBMGA011741	BGIBMGA009190	_	ACYPI004929	ACYPI000980	_
AAEL008942	AAEL008940	Overlap	CPIJ012888	CPIJ012887	Overlap	AGAP011383	AGAP000019	_	FBgn0039828	FBgn0000313	_	GB10254	GB11660	_	PHUM249720	PHUM104090	_	BGIBMGA010930	BGIBMGA006308	_	ACYPI000451	ACYPI001615	_
AAEL008582	AAEL008576	Overlap	CPIJ013588	CPIJ013589	_	AGAP011886	AGAP011885	_	FBgn0031639	FBgn0053260	_	GB10162	GB19814	_	PHUM490950	PHUM473000	_	BGIBMGA008335	BGIBMGA011775	_	ACYPI010138	ACYPI004590	Overlap
AAEL006847	AAEL006845	Overlap	CPIJ013212	CPIJ013211	_	AGAP002513	AGAP002512	_	FBgn0036967	FBgn0036964	_	GB10252	GB12276	_	PHUM357750	PHUM599650	_	BGIBMGA010990	BGIBMGA010975	_	ACYPI004790	ACYPI000971	_
AAEL006081	AAEL006075	Overlap	CPIJ003677	CPIJ003676	_	AGAP003889	AGAP003891	_	FBgn0035890	FBgn0037569	_	GB17526	GB16441	_	PHUM025330	PHUM182160	_	BGIBMGA010746	BGIBMGA010800	_	ACYPI005041	ACYPI008848	_
AAEL005208	AAEL005171	Overlap	CPIJ002052	CPIJ002053	Overlap	AGAP007626	AGAP007625	_	FBgn0027524	FBgn0037777	Overlap	GB12621	GB18275	_	PHUM411750	PHUM331410	_	BGIBMGA002361	BGIBMGA004494	_	ACYPI005157	ACYPI006793	_
AAEL004846	AAEL004843	Overlap	CPIJ007555	CPIJ007554	_	AGAP005858	AGAP005857	_	FBgn0039269	FBgn0011741	Overlap	GB10631	GB11388	_	PHUM022290	PHUM561030	_	BGIBMGA002917	BGIBMGA009732	_	ACYPI004588	ACYPI008403	_
AAEL004625	AAEL004603	Overlap	CPIJ005782	CPIJ005783	_	AGAP004295	AGAP004296	Overlap	FBgn0039664	FBgn0040623	Overlap	GB12229	GB30557	Overlap	PHUM363290	PHUM337040	_	BGIBMGA007506	BGIBMGA007043	_	ACYPI003257	ACYPI000712	_
AAEL004568	AAEL004561	Overlap	CPIJ012995	CPIJ012996	_	AGAP004496	AGAP004495	_	FBgn0038916	FBgn0038917	Overlap	GB17719	GB10490	_	PHUM461000	PHUM252170	_	BGIBMGA000034	BGIBMGA003433	_	ACYPI003701	ACYPI50398	_
AAEL003771	AAEL003755	Overlap	CPIJ005772	CPIJ005771	_	AGAP003705	AGAP003706	_	FBgn0000139	FBgn0051126	Overlap	GB15983	GB17438	_	PHUM569810	PHUM567520	_	BGIBMGA008025	BGIBMGA008047	_	ACYPI000122	ACYPI001337	_
AAEL002310	AAEL002291	Overlap	CPIJ015360	CPIJ015361	_	AGAP010941	AGAP010940	_	FBgn0016970	FBgn0021742	_	GB15570	GB19331	_	PHUM569590	PHUM603820	_	BGIBMGA013179	BGIBMGA008395	_	ACYPI48744	ACYPI004850	_
AAEL001775	AAEL001756	Overlap	CPIJ003979	CPIJ003980	_	AGAP005049	AGAP005048	_	FBgn0031979	FBgn0002791	_	GB19907	GB14760	_	PHUM549390	PHUM427340	_	BGIBMGA010494	BGIBMGA005147	_	ACYPI009135	ACYPI005286	Overlap
AAEL000152	AAEL000126	Overlap	CPIJ006605	CPIJ006606	Overlap	AGAP006071	AGAP006072	_	FBgn0038342	FBgn0263241	_	GB11632	GB11214	_	PHUM253750	PHUM338330	_	BGIBMGA005663	BGIBMGA009187	_	ACYPI002076	ACYPI006449	_
