# Supplementary material for: Overlapping genes of Aedes aegypti: evolutionary implications from comparison with orthologs of Anopheles gambiae and other insects
Source: BMC Evol Biol. 2013 Jun 18;13:124. doi: 10.1186/1471-2148-13-124 (PMC3689595; doi:10.1186/1471-2148-13-124)
Supplement: Additional file 6 — List of common microsatellite motifs associated with the overlapping gene pairs that are rearranged between the two mosquitoes. [file 1471-2148-13-124-S6.xlsx]

## Sheet: Common repeated motifs
List of common microsatellite motifs associated with the overlapping gene pairs those are rearranged between the two mosquitoes.
A. aegypti gene pair	A. gambiae gene pair	Rearrangment pattern	A. aegypti microsatellite	A. gambiae microsatellite
AAEL005719 / AAEL005726	AGAP003019 / AGAP000865	E/H in Aedes but non-overlapping in Anopheles	CAGCAGCAGCAGCAG (AAEL005726: 22819..22833	CAGCAGCAGCAGCAGCAGCA (AGAP000865: 12689..12708
AAEL007463 / AAEL007470	AGAP007479 / AGAP007478	E/H in Aedes but non-overlapping in Anopheles	CAGCAGCAGCAGCAGCA (AAEL007470: 38112..38128	CAGCAGCAGCAGCAGCAGCAGCA (AGAP007478: 1044..1066
AAEL007820 / AAEL007822	AGAP002167 / AGAP002169	E/H in Aedes but non-overlapping in Anopheles	ATTTATTTATTTATTTAT (AGAP002167: 5627..5644	AAAAAAAAAAAAAAAAA (AGAP002167: 5932..5948
AAEL007820 / AAEL007822	AGAP002167 / AGAP002169	E/H in Aedes but non-overlapping in Anopheles	AAAAAAAAAAAAAAAA (AGAP000159: 5692..5707	ATTTATTTATTTATTTA (AAEL007822: 37473..37489
AAEL012086 / AAEL014162	AGAP006348 / AGAP006347	Non-overlapping in Aedes but E/H in Anopheles	TTTTTTTTTTTTTTTTTTTTTTTTTTT (AAEL014162: 58037..58063	TTTTTTTTTTGTTTTTTTTTTTTTT (AGAP006347: 36442..36466
AAEL012086 / AAEL014162	AGAP006348 / AGAP006347	Non-overlapping in Aedes but E/H in Anopheles	TTCTTCTTCTTCTTCTT (AAEL014162: 31463..31479	TTCTTCTTCTTCTTC (AGAP006347: 124532..124546
AAEL004248 / AAEL004269	AGAP007248 / AGAP007247	Non-overlapping in Aedes but E/H in Anopheles	CACACACACACACACA (AAEL004248: 27380..27395	CACACACACACACACACAC (AGAP007247: 1146..1164
AAEL003462 / AAEL003455	AGAP007302 / AGAP007301	Non-overlapping in Aedes but E/H in Anopheles	AAACAAACAAACAAA (AAEL003462: 13925..13939	AAACAAACAAACAAA (AGAP007302: 4999..5013
AAEL002922 / AAEL004336	AGAP010411 / AGAP010410	Non-overlapping in Aedes but E/H in Anopheles	CAGCAGCAGCAGCAG (AAEL004336: 20178..20192	CAGCAGCAACAGCAGCAGCAGCA (AGAP010410: 658..680
AAEL003817 / AAEL003831	AGAP011283 / AGAP011282	Non-overlapping in Aedes but E/H in Anopheles	CCCCCCCCCCCCCCCC (AAEL003831: 30113..30128	CCCCCCCCCCCCCCCCC (AGAP011282: 479..495
AAEL000842 / AAEL000836	AGAP011653 / AGAP011652	Non-overlapping in Aedes but E/H in Anopheles	TTTTTTTTTTTTTTTTTT (AAEL000836: 5037..5054	TTTTTTTTTTTTTTT (AGAP011652: 3919..3933
AAEL008205 / AAEL004235	AGAP000160 / AGAP000159	Non-overlapping in Aedes but E/H in Anopheles	TTATTTATTTATTTATT (AGAP000368: 927..943	AAAAAAAAAAAAAAAAAAAAAAAAAAA (AAEL004235: 3612..3638
AAEL010929 / AAEL010928	AGAP000369 / AGAP000368	Non-overlapping in Aedes but E/H in Anopheles	TTTTTTTTTTTTTTTTTTT (AGAP001674: 18725..18743	TTATTTATTTATTTATTTAT (AAEL010928: 35605..35624
AAEL009155 / AAEL014839	AGAP001675 / AGAP001674	Non-overlapping in Aedes but E/H in Anopheles	TTTTTTTTTTTTTTT (AGAP001726: 11525..11539	TTTTTTTTTTTTTTTTTT (AAEL014839: 78712..78729
AAEL000247 / AAEL012627	AGAP001727 / AGAP001726	Non-overlapping in Aedes but E/H in Anopheles	AAAAAAAAAAAAAAA (AGAP001824: 85093..85107	TTTTTTTTTTTTTTT (AAEL000247: 8461..8475
AAEL007941 / AAEL001227	AGAP001825 / AGAP001824	Non-overlapping in Aedes but E/H in Anopheles	AAGAAGAAGAAGAAGAAGAAGAA (AGAP001824: 28782..28804	AAAAAAAAAAAAAAAA (AAEL001227: 401720..401735
AAEL007941 / AAEL001227	AGAP001825 / AGAP001824	Non-overlapping in Aedes but E/H in Anopheles	ATTATTATTATTATTATTACTATTATTTTTATTATTATTATTATTATTATTATTATTATTATTATTATTATTAGTATTTTTATTATTATTATTATTATTATTATTATTATTATTATTATTATTATTATTATTATTATTATTATTATTATTATTATTATTATTATTATTATTATTATTATTATTATTACTATTATTATTATTAT (AGAP001824: 75097..75299	AAGAAAAAGAAGAAGAAGAAGA (AAEL001227: 389993..390014
AAEL007941 / AAEL001227	AGAP001825 / AGAP001824	Non-overlapping in Aedes but E/H in Anopheles	CAGCAGCAGCAGCAG (AGAP001824: 57945..57959	ATTATTATTATTATTATTATTATTATTATTATTATT (AAEL001227: 306032..306067
AAEL007941 / AAEL001227	AGAP001825 / AGAP001824	Non-overlapping in Aedes but E/H in Anopheles	CTTACTTACTTACTTACT (AGAP001824: 54651..54668	CAGCAGCAGCAGCAGCAGC (AAEL001227: 352918..352936
AAEL007941 / AAEL001227	AGAP001825 / AGAP001824	Non-overlapping in Aedes but E/H in Anopheles	GGGGGGGGGGGGGGGG (AGAP001824: 9216..9231	CTTACTTACTTACTT (AAEL001227: 364171..364185
AAEL007941 / AAEL001227	AGAP001825 / AGAP001824	Non-overlapping in Aedes but E/H in Anopheles	TTTTTTTTTTCTTTTTTTTTTTTTTTTTTTTTTT (AGAP001824: 103150..103183	GGGGGGGGGGGGGGGGG (AAEL001227: 16946..16962
AAEL007941 / AAEL001227	AGAP001825 / AGAP001824	Non-overlapping in Aedes but E/H in Anopheles	TCTCTCTCTCTCTCTCTCTCTCT (AGAP001824: 10176..10198	TTTTTTTTTTTTTTTT (AAEL001227: 372499..372514
AAEL007941 / AAEL001227	AGAP001825 / AGAP001824	Non-overlapping in Aedes but E/H in Anopheles	TCTTCTTCTTCTTATTCTTCTTCTT (AGAP002677: 147519..147543	TCTCTCTCTCTCTCTCTCTCTCTCTCTCTCTCTCTCTCT (AAEL001227: 381805..381843
AAEL013733 / AAEL007641	AGAP013200 / AGAP002677	Non-overlapping in Aedes but E/H in Anopheles	CCCCCCCCCCCCCCC (AGAP003997: 63852..63866	TCTTCTTCTTCTTCTT (AAEL007641: 1378..1393
AAEL004382 / AAEL004351	AGAP013423 / AGAP003997	Non-overlapping in Aedes but E/H in Anopheles	AAAAAAAAAAAAAAAAAAAAAA (AGAP004507: 60767..60788	CCCCCCCCCCCCCCC (AAEL004351: 47105..47119
AAEL008067 / AAEL011258	AGAP004508 / AGAP004507	Non-overlapping in Aedes but E/H in Anopheles	ACTGACTGACTGACTGAC (AGAP004768: 28429..28446	AAAAAAAAAAAAAAA (AAEL011258: 15238..15252
AAEL003306 / AAEL012851	AGAP004769 / AGAP004768	Non-overlapping in Aedes but E/H in Anopheles	AAGAAGAAGAAGAAGAAGAAG (AGAP005279: 1358..1378	ACTGACTGACTGACTGACTGACTGACTGACTGACTGAATGACT (AAEL003306: 4304..4346
AAEL003260 / AAEL003220	AGAP005277 / AGAP005279	Non-overlapping in Aedes but E/H in Anopheles	CAACAACAACAACAA (AGAP005279: 23291..23305	AAGAAGAAGAAGAAG (AAEL003220: 118655..118669
AAEL003260 / AAEL003220	AGAP005277 / AGAP005279	Non-overlapping in Aedes but E/H in Anopheles	TTTTTTTTTTTTTTTT (AGAP005279: 26031..26046	CAACAACAACAACAAC (AAEL003220: 336..351
AAEL009650 / AAEL009657	AGAP000530 / AGAP000531	Non-overlapping in Aedes but P/O in Anopheles	TTTTTTTTTTTTTTGTTTTTT (AAEL009650: 2819..2839	TTTTTTTTTTTTTTT (AGAP000530: 1059..1073
AAEL003871 / AAEL003898	AGAP001973 / AGAP001974	Non-overlapping in Aedes but P/O in Anopheles	ACACACACACACACAC (AAEL003898: 49470..49485	ACACACACACACACATGCACACACACACACATACACACACACACACACACTCACACATACACACACACACACACATACACACATACACACACACAAACACA (AGAP001974: 1841..1941
AAEL017421 / AAEL010052	AGAP002063 / AGAP002064	Non-overlapping in Aedes but P/O in Anopheles	AAGAAGAAGAAAAAGAAGAAGAAGA (AAEL017421: 1891..1915	AAGAAGAAGAAGAAGAAG (AGAP002063: 1586..1603
AAEL000933 / AAEL000953	AGAP005761 / AGAP005762	Non-overlapping in Aedes but P/O in Anopheles	CCCCCCCCCCCCCCCCCCCCCCC (AAEL000953: 6965..6987	CCCCCCCCCCCCCCCC (AGAP005761: 1082..1097
AAEL006395 / AAEL013985	AGAP010655 / AGAP010656	Non-overlapping in Aedes but P/O in Anopheles	AAAAAAAAAAAAAAAAA (AAEL006395: 89424..89440	AAAAAAAAAAAAAAA (AGAP010655: 24741..24755
AAEL010788 / AAEL010787	AGAP003664 / AGAP003663	P/O in Aedes but non-overlapping in Anopheles	TTCTTCTTCTTCTTCTT (AAEL010788: 17869..17885	TTCTTCTTCTTCTTC (AGAP003663: 5346..5360
