# Supplementary material for: Overlapping genes of Aedes aegypti: evolutionary implications from comparison with orthologs of Anopheles gambiae and other insects
Source: BMC Evol Biol. 2013 Jun 18;13:124. doi: 10.1186/1471-2148-13-124 (PMC3689595; doi:10.1186/1471-2148-13-124)
Supplement: Additional file 9 — Expression level of gene pairs that are localized in positionally overlapping manner in A. gambiae genome. [file 1471-2148-13-124-S9.xlsx]

## Sheet: Sheet1
Expression level of gene pairs that are localized in positionally overlapping manner in A. gambiae genome.
A. gambiae Gene1	A. gambiae Gene2	Overlapping pattern	Relative Orientation	Expression_gene1	Expression_gene2
AGAP000014	AGAP000013	E/H	Opposite	5.4279	6.96187
AGAP000088	AGAP000086	E/H	Opposite	5.38812	18.9531
AGAP000107	AGAP000106	E/H	Opposite	208.794	117.02
AGAP000160	AGAP000159	E/H	Opposite	5.24649	5.24838
AGAP000213	AGAP000214	E/H	Opposite	11.166	5.60565
AGAP000248	AGAP000247	E/H	Opposite	5.33249	7.52412
AGAP000252	AGAP000253	P/O	Opposite	5.25738	5.59891
AGAP000266	AGAP000267	P/O	Opposite	5.24649	5.29384
AGAP000291	AGAP000290	E/H	Opposite	5.24649	12.1538
AGAP000356	AGAP000357	P/O	Opposite	5.56074	5.24649
AGAP000414	AGAP000415	P/O	Opposite	48.4403	229.384
AGAP000564	AGAP000565	P/O	Opposite	8.07458	28.6245
AGAP000617	AGAP000618	P/O	Opposite	17.7824	416.747
AGAP000698	AGAP000699	P/O	Opposite	248.168	81.1137
AGAP000717	AGAP000718	P/O	Opposite	10.4593	7.63185
AGAP000741	AGAP000740	P/O	Opposite	5.91892	11.1457
AGAP000749	AGAP000748	E/H	Opposite	349.668	5.86062
AGAP000755	AGAP000756	P/O	Opposite	204.772	12.9276
AGAP000994	AGAP000995	P/O	Opposite	12.8368	18.9671
AGAP000996	AGAP000997	P/O	Opposite	12.7964	44.8312
AGAP001051	AGAP001050	E/H	Opposite	160.42	66.9042
AGAP001098	AGAP001099	P/O	Opposite	6.34838	228.861
AGAP001232	AGAP001233	P/O	Opposite	25.06	293.799
AGAP001306	AGAP001307	P/O	Opposite	24.4232	150.869
AGAP001345	AGAP001344	E/H	Opposite	5.24739	5.44254
AGAP001364	AGAP001365	P/O	Opposite	64.5416	7.94573
AGAP001402	AGAP001403	P/O	Opposite	163.252	46.1273
AGAP001406	AGAP001407	P/O	Opposite	85.9234	702.572
AGAP001482	AGAP001481	E/H	Opposite	25.831	5.24752
AGAP001485	AGAP001486	P/O	Same	5.71443	6.20665
AGAP001529	AGAP001530	P/O	Opposite	5.35116	11.0268
AGAP001576	AGAP001577	E/H	Opposite	6.73535	5.49244
AGAP001650	AGAP001651	P/O	Opposite	64.2107	189.884
AGAP001675	AGAP001674	E/H	Opposite	5.31278	5.24649
AGAP001684	AGAP001683	E/H	Opposite	5.25081	23.1575
AGAP001711	AGAP001712	P/O	Opposite	111.18	25.9646
AGAP001817	AGAP001818	P/O	Opposite	13.0677	10.3753
AGAP001825	AGAP001824	E/H	Opposite	5.93908	5.93217
AGAP001890	AGAP001891	P/O	Opposite	123.751	6.741
AGAP001941	AGAP001942	P/O	Opposite	5.27098	165.319
AGAP001956	AGAP001955	E/H	Opposite	10.6984	65.8894
AGAP001973	AGAP001974	P/O	Opposite	46.4713	5.35877
AGAP001987	AGAP001986	E/H	Opposite	5.25769	28.1872
AGAP002016	AGAP002017	P/O	Opposite	686.779	5.24649
AGAP002033	AGAP002032	E/H	Opposite	141.146	28.0952
AGAP002063	AGAP002064	P/O	Opposite	123.385	6.60857
AGAP002067	AGAP002068	P/O	Opposite	552.405	7.45045
AGAP002130	AGAP002131	P/O	Same	5.30794	20.3103
AGAP002220	AGAP002221	P/O	Opposite	21.8434	59.9327
AGAP002244	AGAP002243	E/H	Opposite	60.6801	93.6958
AGAP002285	AGAP002286	P/O	Opposite	27.7902	19.1918
AGAP002313	AGAP002314	P/O	Opposite	19.3258	11.8735
AGAP002316	AGAP002315	E/H	Opposite	5.24649	41.4255
AGAP002328	AGAP002327	E/H	Opposite	1932.79	29.1039
AGAP002332	AGAP002333	P/O	Opposite	11.7069	93.4787
AGAP002379	AGAP002382	P/O	Opposite	24.7992	28.2151
AGAP002389	AGAP002388	E/H	Opposite	60.9733	15.0454
AGAP002428	AGAP002427	E/H	Opposite	34.3713	6.75133
AGAP002490	AGAP002491	P/O	Opposite	247.275	54.9696
AGAP002501	AGAP002503	P/O	Opposite	5.24649	9.87479
AGAP002520	AGAP002521	P/O	Opposite	1209.93	283.018
AGAP002546	AGAP002547	P/O	Opposite	9.15369	46.1856
AGAP002569	AGAP002570	P/O	Opposite	553.298	48.7437
AGAP002626	AGAP002627	P/O	Opposite	125.635	48.0991
AGAP002656	AGAP002657	P/O	Opposite	5.39237	52.7614
AGAP002690	AGAP002691	P/O	Opposite	110.381	8.49751
AGAP002755	AGAP002757	E/H	Opposite	5.38196	5.88029
AGAP002818	AGAP002817	E/H	Opposite	5.44924	5.61669
AGAP003041	AGAP003042	P/O	Opposite	30.604	14.0837
AGAP003042	AGAP003043	P/O	Opposite	14.0837	12.6655
AGAP003047	AGAP003048	P/O	Opposite	261.135	32.8314
AGAP003065	AGAP003068	E/H	Opposite	7.85192	34.9713
AGAP003071	AGAP003070	E/H	Opposite	47.8169	5.63142
AGAP003073	AGAP003075	P/O	Opposite	43.3444	253.303
AGAP003074	AGAP003075	E/H	Opposite	21.4026	253.303
AGAP003088	AGAP003089	P/O	Opposite	266.021	590.035
AGAP003093	AGAP003094	P/O	Opposite	15.9385	21.199
AGAP003134	AGAP003135	P/O	Opposite	54.4525	323.381
AGAP003319	AGAP003318	E/H	Opposite	541.699	5.57548
AGAP003413	AGAP003414	P/O	Opposite	29.8842	23.2027
AGAP003415	AGAP003416	P/O	Opposite	57.8982	90.9742
AGAP003488	AGAP003487	E/H	Opposite	21.3362	5.59435
AGAP003490	AGAP003489	E/H	Opposite	165.988	7.16246
AGAP003510	AGAP003509	E/H	Opposite	5.2578	46.237
AGAP003535	AGAP003536	P/O	Opposite	34.9181	31.306
AGAP003613	AGAP003614	P/O	Opposite	310.445	39.9293
AGAP003621	AGAP003622	P/O	Opposite	22.998	61.4858
AGAP003661	AGAP003662	P/O	Opposite	20.1554	175.868
AGAP003770	AGAP003771	P/O	Opposite	222.989	6.53483
AGAP003773	AGAP003774	P/O	Opposite	9.78648	5.65119
AGAP003805	AGAP003806	E/H	Opposite	5.2514	46.4774
AGAP003814	AGAP003815	P/O	Opposite	10.8817	22.1556
AGAP003855	AGAP003854	E/H	Opposite	7.89611	5.45261
AGAP003861	AGAP003863	P/O	Opposite	62.4226	30.9434
AGAP003890	AGAP003889	E/H	Opposite	146.108	1358.3
AGAP003935	AGAP003936	P/O	Opposite	166.599	38.1981
AGAP003987	AGAP003988	P/O	Opposite	907.143	30.4849
AGAP004016	AGAP004018	P/O	Opposite	5.49313	5.4821
AGAP004030	AGAP004031	P/O	Opposite	5.57504	856.393
AGAP004158	AGAP004159	P/O	Opposite	61.1845	1368.83
AGAP004190	AGAP004191	P/O	Opposite	51.4829	68.5793
AGAP004195	AGAP004194	E/H	Opposite	154.569	7.79195
AGAP004295	AGAP004296	P/O	Opposite	17.8349	230.244
AGAP004300	AGAP004301	P/O	Opposite	6.61354	145.827
AGAP004321	AGAP004322	P/O	Opposite	88.6382	12.95
AGAP004416	AGAP004417	P/O	Opposite	5.24649	86.8926
AGAP004459	AGAP004460	P/O	Opposite	64.9448	24.2747
AGAP004462	AGAP004463	P/O	Opposite	8264.12	11.8122
AGAP004480	AGAP004481	P/O	Opposite	248.783	38.7723
AGAP004506	AGAP004504	E/H	Opposite	5.24649	5.29332
AGAP004508	AGAP004507	E/H	Opposite	47.1996	10.6123
AGAP004530	AGAP004531	P/O	Opposite	5.45507	104.979
AGAP004551	AGAP004552	P/O	Opposite	274.567	5.42511
AGAP004556	AGAP004557	P/O	Opposite	36.5828	60.8339
AGAP004574	AGAP004573	E/H	Opposite	71.7962	33.5155
AGAP004597	AGAP004598	P/O	Opposite	41.5581	1726.45
AGAP004709	AGAP004710	P/O	Opposite	154.74	293.345
AGAP004755	AGAP004756	P/O	Opposite	75.974	32.6958
AGAP004769	AGAP004768	E/H	Opposite	50.0819	102.834
AGAP004770	AGAP004769	E/H	Opposite	5.48656	50.0819
AGAP004776	AGAP004775	E/H	Opposite	199.501	149.282
AGAP004784	AGAP004783	E/H	Opposite	12.3344	5.26495
AGAP004839	AGAP004840	P/O	Opposite	28.3733	12.4077
AGAP004841	AGAP004842	P/O	Opposite	5.48837	206.498
AGAP004883	AGAP004882	E/H	Opposite	1007.04	118.002
AGAP004889	AGAP004890	P/O	Opposite	77.065	659.979
AGAP004893	AGAP004892	E/H	Opposite	5.41706	6.92127
AGAP004952	AGAP004953	P/O	Opposite	45.1412	72.6348
AGAP005009	AGAP005008	E/H	Opposite	12.0737	43.6377
AGAP005038	AGAP005037	E/H	Opposite	16.3937	7.71505
AGAP005050	AGAP005051	P/O	Opposite	30.8272	9.10317
AGAP005092	AGAP005091	E/H	Opposite	56.7941	1116.63
AGAP005108	AGAP005109	P/O	Opposite	118.592	632.946
AGAP005144	AGAP005143	E/H	Opposite	157.657	16.0128
AGAP005148	AGAP005149	P/O	Opposite	144.443	25.9283
AGAP005166	AGAP005165	E/H	Opposite	6.01991	5.59062
AGAP005190	AGAP005189	E/H	Same	62.6685	73.7519
AGAP005198	AGAP005199	P/O	Opposite	44.256	85.4116
AGAP005215	AGAP005216	P/O	Opposite	9.85632	384.551
AGAP005277	AGAP005279	E/H	Opposite	5.40119	5.79095
AGAP005421	AGAP005422	P/O	Opposite	184.442	367.096
AGAP005429	AGAP005430	P/O	Opposite	20.4288	28.7188
AGAP005434	AGAP005433	E/H	Opposite	130.629	5.97551
AGAP005471	AGAP005472	P/O	Opposite	16.0208	5.25579
AGAP005485	AGAP005484	E/H	Opposite	6.37162	7.59961
AGAP005526	AGAP005525	E/H	Opposite	5.75638	10.2276
AGAP005538	AGAP005537	E/H	Opposite	59.2042	5.33732
AGAP005561	AGAP005562	P/O	Opposite	88.8813	66.284
AGAP005563	AGAP005562	E/H	Opposite	263.228	66.284
AGAP005578	AGAP005577	E/H	Opposite	10.8974	31.3196
AGAP005620	AGAP005621	P/O	Opposite	5.40528	233.047
AGAP005624	AGAP005625	P/O	Opposite	114.634	316.246
AGAP005642	AGAP005641	E/H	Opposite	5.26742	5.36849
AGAP005684	AGAP005685	P/O	Opposite	16.0516	3006.96
AGAP005758	AGAP005759	P/O	Opposite	11.2793	6.50791
AGAP005761	AGAP005762	P/O	Opposite	79.5374	35.2304
AGAP005774	AGAP005773	E/H	Opposite	5.56571	5.71302
AGAP005781	AGAP005782	P/O	Opposite	158.844	301.634
AGAP005804	AGAP005803	E/H	Opposite	5.33139	6.41208
AGAP005808	AGAP005807	E/H	Same	7.17581	5.45345
AGAP005899	AGAP005898	E/H	Opposite	7.40571	5.24649
AGAP006019	AGAP006018	E/H	Opposite	5.24649	5.52521
AGAP006032	AGAP006031	E/H	Opposite	6.04864	33.9478
AGAP006132	AGAP006131	E/H	Opposite	278.177	5.24649
AGAP006161	AGAP006162	P/O	Opposite	26.8252	18.5869
AGAP006213	AGAP006212	E/H	Same	5.83948	5.24649
AGAP006275	AGAP006274	E/H	Opposite	148.203	5.25226
AGAP006279	AGAP006280	P/O	Opposite	433.147	5.70486
AGAP006339	AGAP006330	E/H	Opposite	60.6513	5.66211
AGAP006354	AGAP006355	P/O	Opposite	240.281	83.5078
AGAP006358	AGAP006359	P/O	Opposite	10.8196	30.5773
AGAP006418	AGAP006417	E/H	Opposite	4644.85	50.4313
AGAP006440	AGAP006439	E/H	Same	5.24649	6.00324
AGAP006542	AGAP006541	E/H	Opposite	59.0416	26.3622
AGAP006603	AGAP006604	P/O	Opposite	20.2631	23.3244
AGAP006611	AGAP006612	P/O	Opposite	5.87885	3879.51
AGAP006683	AGAP006684	P/O	Opposite	346.268	54.2096
AGAP006732	AGAP006731	E/H	Opposite	5.42332	5.24649
AGAP006780	AGAP006781	P/O	Opposite	15.7805	6.42782
AGAP006804	AGAP006803	E/H	Opposite	24.8469	5.24649
AGAP006881	AGAP006880	E/H	Opposite	7.38704	5.24654
AGAP007039	AGAP007038	E/H	Opposite	13.2458	5.24726
AGAP007087	AGAP007086	E/H	Opposite	21019.2	5.88465
AGAP007144	AGAP007143	E/H	Opposite	5.72505	133.733
AGAP007164	AGAP007163	E/H	Opposite	5.64449	6.55853
AGAP007176	AGAP007175	E/H	Opposite	178.398	5.66564
AGAP007204	AGAP007203	E/H	Same	5.24866	5.31849
AGAP007211	AGAP007212	P/O	Opposite	18.2495	53.124
AGAP007241	AGAP007242	P/O	Opposite	5.43836	8.98889
AGAP007285	AGAP007284	E/H	Opposite	6.65206	7.75962
AGAP007302	AGAP007301	E/H	Opposite	20.5038	5.42377
AGAP007308	AGAP007307	E/H	Opposite	8.46751	60.8923
AGAP007312	AGAP007313	P/O	Opposite	7.92	16.3101
AGAP007385	AGAP007384	E/H	Opposite	29.368	127.865
AGAP007422	AGAP007421	E/H	Opposite	6.02533	409.191
AGAP007442	AGAP007440	E/H	Opposite	5.32136	7.03664
AGAP007453	AGAP007452	E/H	Opposite	8.68159	7.12935
AGAP007473	AGAP007472	E/H	Opposite	101.111	5.96949
AGAP007508	AGAP007507	E/H	Opposite	6.4501	37.129
AGAP007566	AGAP007565	E/H	Opposite	15.8883	81.1553
AGAP007570	AGAP007569	E/H	Opposite	155.458	8.20948
AGAP007588	AGAP007587	E/H	Opposite	32.24	26.6936
AGAP007607	AGAP007606	E/H	Opposite	5.80673	5.2754
AGAP007612	AGAP007611	E/H	Opposite	6.95113	5.65207
AGAP007649	AGAP007648	E/H	Opposite	5.24649	5.87202
AGAP007669	AGAP007670	P/O	Opposite	5.33004	20.9916
AGAP007682	AGAP007681	E/H	Opposite	26.9774	5.24649
AGAP007686	AGAP007687	P/O	Opposite	8.03573	5.40855
AGAP007700	AGAP007701	P/O	Opposite	141.298	112.462
AGAP007703	AGAP007704	P/O	Opposite	6.33142	42.7626
AGAP007762	AGAP007761	E/H	Opposite	9.24898	6.92209
AGAP007766	AGAP007767	P/O	Opposite	193.718	5.24649
AGAP007773	AGAP007774	P/O	Opposite	66.5835	5.29986
AGAP007855	AGAP007854	E/H	Opposite	8.43963	6.63299
AGAP007900	AGAP007899	E/H	Opposite	5.28902	6.0215
AGAP007904	AGAP007903	E/H	Opposite	129.796	5.24994
AGAP007921	AGAP007920	E/H	Opposite	968.671	236.137
AGAP008004	AGAP008003	E/H	Opposite	247.738	6.73608
AGAP008011	AGAP008012	P/O	Opposite	7.05632	12.9799
AGAP008041	AGAP008042	P/O	Opposite	50.7589	73.4687
AGAP008070	AGAP008071	P/O	Same	288.897	564.24
AGAP008095	AGAP008096	P/O	Opposite	5.72091	25.8113
AGAP008156	AGAP008157	P/O	Opposite	54.6187	37.1003
AGAP008233	AGAP008234	P/O	Opposite	7.54542	20.2914
AGAP008306	AGAP008305	E/H	Opposite	8.90633	11.3699
AGAP008380	AGAP008379	E/H	Opposite	5.2493	5.6836
AGAP008389	AGAP008388	E/H	Same	5.62466	5.26516
AGAP008474	AGAP008475	P/O	Opposite	46.2771	113.613
AGAP008558	AGAP008557	E/H	Opposite	5.57854	25.7327
AGAP008647	AGAP008646	E/H	Opposite	6510.69	5.58716
AGAP008672	AGAP008671	E/H	Opposite	5.64563	5.2559
AGAP008765	AGAP008764	E/H	Opposite	28.326	6.4761
AGAP008870	AGAP008869	E/H	Opposite	5.24649	6.79002
AGAP008896	AGAP008897	P/O	Opposite	20.8046	5.3166
AGAP008936	AGAP008935	E/H	Opposite	5.52184	5.32589
AGAP009118	AGAP009117	E/H	Opposite	5.25626	130.732
AGAP009153	AGAP009152	E/H	Opposite	12.4151	141.123
AGAP009172	AGAP009171	E/H	Opposite	204.552	79.0843
AGAP009175	AGAP009174	E/H	Opposite	8.92574	24.4234
AGAP009555	AGAP009554	E/H	Opposite	5.24649	130.695
AGAP009611	AGAP009612	P/O	Opposite	6.38714	83.2905
AGAP009656	AGAP009655	E/H	Same	5.24649	5.4735
AGAP009684	AGAP009683	E/H	Opposite	8.37539	5.97518
AGAP009695	AGAP009694	E/H	Opposite	8.2045	359.312
AGAP009791	AGAP009790	E/H	Opposite	25.6964	5.46695
AGAP009861	AGAP009862	P/O	Opposite	228.341	27.1864
AGAP009863	AGAP009862	E/H	Opposite	6200.68	27.1864
AGAP009865	AGAP009866	P/O	Opposite	285.044	131.769
AGAP009942	AGAP009941	E/H	Opposite	62.9068	5.28054
AGAP010033	AGAP010034	P/O	Opposite	5.57412	20.8271
AGAP010212	AGAP010213	P/O	Opposite	286.197	32.3465
AGAP010216	AGAP010217	P/O	Opposite	711.753	236.972
AGAP010244	AGAP010243	E/H	Opposite	6.96882	5.24649
AGAP010397	AGAP010396	E/H	Opposite	60.7824	12.0514
AGAP010411	AGAP010410	E/H	Opposite	5.26427	6.12451
AGAP010463	AGAP010462	E/H	Opposite	779.623	99.6079
AGAP010467	AGAP010466	E/H	Opposite	5.25747	5.91779
AGAP010509	AGAP010508	E/H	Opposite	638.039	5.2898
AGAP010550	AGAP010549	E/H	Opposite	92.0813	5.37663
AGAP010647	AGAP010646	E/H	Same	6.13428	5.73288
AGAP010655	AGAP010656	P/O	Opposite	5.73124	60.3312
AGAP010737	AGAP010736	E/H	Opposite	5.48321	6.98162
AGAP010873	AGAP010872	E/H	Opposite	42.892	25.1969
AGAP010959	AGAP010958	E/H	Opposite	9.44351	5.31004
AGAP011037	AGAP011036	E/H	Opposite	6.22801	5.27497
AGAP011047	AGAP011046	E/H	Opposite	521.796	5.24649
AGAP011196	AGAP011195	E/H	Opposite	6.88875	6.9541
AGAP011203	AGAP011204	P/O	Opposite	716.363	62.9393
AGAP011257	AGAP011256	E/H	Same	7.48367	6.29508
AGAP011283	AGAP011282	E/H	Opposite	5.91209	12.093
AGAP011387	AGAP011386	E/H	Opposite	114.231	147.738
AGAP011456	AGAP011457	P/O	Opposite	108.964	50.2954
AGAP011653	AGAP011652	E/H	Opposite	5.24649	7.19023
AGAP011683	AGAP011682	E/H	Opposite	5.24649	5.29685
AGAP011716	AGAP011717	P/O	Opposite	69.5014	6.00007
AGAP011837	AGAP011836	E/H	Opposite	16.5863	5.24813
AGAP011967	AGAP011966	E/H	Same	5.63843	7.33277
AGAP011977	AGAP011976	E/H	Same	5.36934	5.28982
AGAP012008	AGAP012007	E/H	Opposite	9.96747	7.91827
AGAP012026	AGAP012027	P/O	Opposite	5.59547	11.153
AGAP012041	AGAP012042	P/O	Opposite	9.19391	16.2306
AGAP012047	AGAP012048	P/O	Opposite	5.66739	78.0099
AGAP012124	AGAP012123	E/H	Opposite	55.9702	5.46013
AGAP012132	AGAP012133	P/O	Opposite	5.65747	5.24649
AGAP012145	AGAP012144	E/H	Opposite	517.465	22.9406
AGAP012192	AGAP012191	E/H	Opposite	22.5708	675.572
AGAP012314	AGAP012313	E/H	Opposite	5.45773	5.63731
AGAP012358	AGAP012359	P/O	Opposite	50.7952	92.5426
AGAP012416	AGAP012417	P/O	Opposite	23.6352	312.795
