# Supplementary material for: Overlapping genes of Aedes aegypti: evolutionary implications from comparison with orthologs of Anopheles gambiae and other insects
Source: BMC Evol Biol. 2013 Jun 18;13:124. doi: 10.1186/1471-2148-13-124 (PMC3689595; doi:10.1186/1471-2148-13-124)
Supplement: Additional file 10 — Expression level of A. aegypti overlapping genes. [file 1471-2148-13-124-S10.xlsx]

## Sheet: Gene orientation and expression
A. aegypti Embedded/Host Gene Pairs	Relative Orientation	Embedded gene	Host Gene	Expression_Embedded gene	Expression-Host Gene	Spearman Rho	Two tailed P value			A. aegypti Embedded/Host Gene Pairs	Relative Orientation	Embedded gene	Host Gene	Expression_Embedded gene	Expression-Host Gene	Spearman Rho	Two tailed P value				A. aegypti Partially Overlapping Gene Pairs	Relative Orientation	Gene1	Gene2	Expression_Gene1	Expression_Gene2	Spearman Rho	Two tailed P value				A. aegypti Partially Overlapping Gene Pairs	Relative Orientation	Gene1	Gene2	Expression_Gene1	Expression_Gene2	Spearman Rho	Two tailed P value
AAEL014351 / AAEL014346	Same	AAEL014351	AAEL014346	881.04	13866.3	0.407	0.006635			AAEL000560 / AAEL000558	Opposite	AAEL000560	AAEL000558	775.2	1317.61	0.092	0.110662				AAEL014157 / AAEL014153	Same	AAEL014157	AAEL014153	764.104	392.013	0.479	0.000282				AAEL000072 / AAEL000081	Opposite	AAEL000072	AAEL000081	766.241	14086.3	0.1163	0.035625
AAEL014417 / AAEL014419	Same	AAEL014417	AAEL014419	1936.71	587.776					AAEL000526 / AAEL000536	Opposite	AAEL000526	AAEL000536	2023.81	90.9143						AAEL014164 / AAEL014165	Same	AAEL014164	AAEL014165	286.318	4675.33						AAEL000020 / AAEL000076	Opposite	AAEL000020	AAEL000076	11894.7	4138.9
AAEL004324 / AAEL004322	Same	AAEL004324	AAEL004322	2695.73	4217.27					AAEL003921 / AAEL003906	Opposite	AAEL003921	AAEL003906	5070.77	1845.29						AAEL014213 / AAEL014209	Same	AAEL014213	AAEL014209	15398.6	1699.68						AAEL000088 / AAEL000042	Opposite	AAEL000088	AAEL000042	3257.83	5750.02
AAEL004342 / AAEL004336	Same	AAEL004342	AAEL004336	444.116	5175.8					AAEL003946 / AAEL003939	Opposite	AAEL003946	AAEL003939	568.319	1463.64						AAEL004051 / AAEL004078	Same	AAEL004051	AAEL004078	929.744	1109.79						AAEL014111 / AAEL014107	Opposite	AAEL014111	AAEL014107	8830.95	499.553
AAEL004498 / AAEL004501	Same	AAEL004498	AAEL004501	32239.1	45078.7					AAEL014163 / AAEL014165	Opposite	AAEL014163	AAEL014165	275.721	4675.33						AAEL004158 / AAEL004194	Same	AAEL004158	AAEL004194	1698.38	696.801						AAEL014130 / AAEL014134	Opposite	AAEL014130	AAEL014134	18737.3	6808.01
AAEL004887 / AAEL004865	Same	AAEL004887	AAEL004865	4838.63	5735.86					AAEL003985 / AAEL003997	Opposite	AAEL003985	AAEL003997	355.614	106.099						AAEL014436 / AAEL014434	Same	AAEL014436	AAEL014434	495.12	304.129						AAEL003995 / AAEL003992	Opposite	AAEL003995	AAEL003992	1576.86	2558.47
AAEL000740 / AAEL000741	Same	AAEL000740	AAEL000741	14797.6	992.845					AAEL014225 / AAEL014224	Opposite	AAEL014225	AAEL014224	7483.36	316.908						AAEL000608 / AAEL000610	Same	AAEL000608	AAEL000610	12173.9	2795.44						AAEL003992 / AAEL003997	Opposite	AAEL003992	AAEL003997	2558.47	106.099
AAEL005301 / AAEL011680	Same	AAEL005301	AAEL011680	16.8392	684.272					AAEL004022 / AAEL004032	Opposite	AAEL004022	AAEL004032	379.223	1155.19						AAEL004453 / AAEL004472	Same	AAEL004453	AAEL004472	5815.98	14164.7						AAEL014268 / AAEL014265	Opposite	AAEL014268	AAEL014265	3660.28	2359.42
AAEL005988 / AAEL005981	Same	AAEL005988	AAEL005981	1360.04	572.451					AAEL014287 / AAEL014286	Opposite	AAEL014287	AAEL014286	2787.66	4383.91						AAEL004628 / AAEL004604	Same	AAEL004628	AAEL004604	413.173	236.843						AAEL014275 / AAEL014272	Opposite	AAEL014275	AAEL014272	18131.7	4840.64
AAEL006304 / AAEL006303	Same	AAEL006304	AAEL006303	3128.17	6456.72					AAEL014331 / AAEL014332	Opposite	AAEL014331	AAEL014332	747.633	100.149						AAEL000728 / AAEL000743	Same	AAEL000728	AAEL000743	13980.7	1954.86						AAEL014280 / AAEL014283	Opposite	AAEL014280	AAEL014283	892.29	1461.66
AAEL015413 / AAEL015414	Same	AAEL015413	AAEL015414	2955.05	578.283					AAEL004192 / AAEL004171	Opposite	AAEL004192	AAEL004171	368.287	282.262						AAEL015129 / AAEL015130	Same	AAEL015129	AAEL015130	716.701	1723.67						AAEL014282 / AAEL014281	Opposite	AAEL014282	AAEL014281	3959.44	1158.02
AAEL007188 / AAEL007178	Same	AAEL007188	AAEL007178	343.454	496.553					AAEL004179 / AAEL004180	Opposite	AAEL004179	AAEL004180	178.066	1533.25						AAEL005746 / AAEL005743	Same	AAEL005746	AAEL005743	4517.47	1041.97						AAEL004064 / AAEL004043	Opposite	AAEL004064	AAEL004043	2189.84	4302.54
AAEL007745 / AAEL007746	Same	AAEL007745	AAEL007746	1341.88	1446.55					AAEL014398 / AAEL014407	Opposite	AAEL014398	AAEL014407	1312.9	1620.05						AAEL005731 / AAEL005741	Same	AAEL005731	AAEL005741	5955.16	8757.63						AAEL004045 / AAEL004055	Opposite	AAEL004045	AAEL004055	1934.93	1485.94
AAEL007775 / AAEL007782	Same	AAEL007775	AAEL007782	223.286	496.45					AAEL014440 / AAEL014434	Opposite	AAEL014440	AAEL014434	2236.27	304.129						AAEL006015 / AAEL006035	Same	AAEL006015	AAEL006035	1634.23	790.589						AAEL004049 / AAEL004056	Opposite	AAEL004049	AAEL004056	3559.44	1870.07
AAEL007833 / AAEL007834	Same	AAEL007833	AAEL007834	3783.16	4648.15					AAEL004353 / AAEL004351	Opposite	AAEL004353	AAEL004351	496.483	6165.83						AAEL006250 / AAEL006245	Same	AAEL006250	AAEL006245	1424.87	218.567						AAEL014354 / AAEL014346	Opposite	AAEL014354	AAEL014346	505.837	13866.3
AAEL000160 / AAEL000185	Same	AAEL000160	AAEL000185	9752.99	39353.1					AAEL014565 / AAEL014566	Opposite	AAEL014565	AAEL014566	1392.4	323.742						AAEL000142 / AAEL000110	Same	AAEL000142	AAEL000110	20762.3	1012.56						AAEL014377 / AAEL014376	Opposite	AAEL014377	AAEL014376	7274.76	3762.25
AAEL008707 / AAEL008703	Same	AAEL008707	AAEL008703	860.569	6353.43					AAEL004413 / AAEL004415	Opposite	AAEL004413	AAEL004415	2902.91	10271.2						AAEL001002 / AAEL000992	Same	AAEL001002	AAEL000992	2759.54	4712.55						AAEL014382 / AAEL014390	Opposite	AAEL014382	AAEL014390	410.089	501.063
AAEL001579 / AAEL001576	Same	AAEL001579	AAEL001576	3594.14	2361.32					AAEL000606 / AAEL000610	Opposite	AAEL000606	AAEL000610	309.715	2795.44						AAEL000980 / AAEL000974	Same	AAEL000980	AAEL000974	631.026	2790.81						AAEL004282 / AAEL004290	Opposite	AAEL004282	AAEL004290	1954.56	6074.35
AAEL001712 / AAEL001722	Same	AAEL001712	AAEL001722	2309.74	2145.64					AAEL014648 / AAEL014649	Opposite	AAEL014648	AAEL014649	640.484	8734.72						AAEL006393 / AAEL006387	Same	AAEL006393	AAEL006387	260.412	386.981						AAEL014496 / AAEL014494	Opposite	AAEL014496	AAEL014494	4156.66	20334.9
AAEL010137 / AAEL010144	Same	AAEL010137	AAEL010144	6617.07	959.853					AAEL004505 / AAEL004491	Opposite	AAEL004505	AAEL004491	709.404	405.84						AAEL006766 / AAEL006761	Same	AAEL006766	AAEL006761	950.291	63.839						AAEL014500 / AAEL014499	Opposite	AAEL014500	AAEL014499	4909.67	1939.81
AAEL010554 / AAEL010565	Same	AAEL010554	AAEL010565	2361.44	5601.23					AAEL004510 / AAEL004507	Opposite	AAEL004510	AAEL004507	1569.52	2806.75						AAEL006943 / AAEL006942	Same	AAEL006943	AAEL006942	195.525	1211.9						AAEL014505 / AAEL014504	Opposite	AAEL014505	AAEL014504	3102.95	4833.4
AAEL000275 / AAEL000273	Same	AAEL000275	AAEL000273	1798.03	2025.3					AAEL014680 / AAEL014679	Opposite	AAEL014680	AAEL014679	206.366	2208.36						AAEL007408 / AAEL007407	Same	AAEL007408	AAEL007407	27917.6	1412.72						AAEL004329 / AAEL004327	Opposite	AAEL004329	AAEL004327	5675.66	13484.5
AAEL002327 / AAEL002364	Same	AAEL002327	AAEL002364	3439.93	175.078					AAEL004519 / AAEL004513	Opposite	AAEL004519	AAEL004513	1835.87	3711.12						AAEL000169 / AAEL000158	Same	AAEL000169	AAEL000158	255.743	104.98						AAEL004348 / AAEL004334	Opposite	AAEL004348	AAEL004334	4431.7	141.546
AAEL011128 / AAEL011133	Same	AAEL011128	AAEL011133	4747.81	3970.2					AAEL004550 / AAEL004570	Opposite	AAEL004550	AAEL004570	3227.57	6253.28						AAEL000212 / AAEL000207	Same	AAEL000212	AAEL000207	10237.2	5111.22						AAEL004339 / AAEL004336	Opposite	AAEL004339	AAEL004336	127.091	5175.8
AAEL011120 / AAEL011119	Same	AAEL011120	AAEL011119	8716.96	11612.7					AAEL004656 / AAEL004666	Opposite	AAEL004656	AAEL004666	2632.63	6128.95						AAEL008145 / AAEL008149	Same	AAEL008145	AAEL008149	845.391	1117.25						AAEL004361 / AAEL004368	Opposite	AAEL004361	AAEL004368	453.745	7441.28
AAEL011233 / AAEL011227	Same	AAEL011233	AAEL011227	1697.29	313.772					AAEL004667 / AAEL004669	Opposite	AAEL004667	AAEL004669	965.029	376.776						AAEL008690 / AAEL008689	Same	AAEL008690	AAEL008689	93.0783	117.582						AAEL004365 / AAEL004371	Opposite	AAEL004365	AAEL004371	2520.59	7678.92
AAEL011243 / AAEL011239	Same	AAEL011243	AAEL011239	222.132	516.985					AAEL004706 / AAEL004686	Opposite	AAEL004706	AAEL004686	6149.9	14603.2						AAEL008738 / AAEL008727	Same	AAEL008738	AAEL008727	16664.8	14374.1						AAEL014571 / AAEL014568	Opposite	AAEL014571	AAEL014568	143.716	481.758
AAEL011620 / AAEL011612	Same	AAEL011620	AAEL011612	426.088	321.568					AAEL014817 / AAEL014815	Opposite	AAEL014817	AAEL014815	254.427	2195.63						AAEL001527 / AAEL001536	Same	AAEL001527	AAEL001536	136.789	1237.41						AAEL004439 / AAEL004423	Opposite	AAEL004439	AAEL004423	2458.73	17606.5
AAEL011788 / AAEL011794	Same	AAEL011788	AAEL011794	7006.25	1940.06					AAEL014812 / AAEL014816	Opposite	AAEL014812	AAEL014816	4162.7	11733.9						AAEL008874 / AAEL008868	Same	AAEL008874	AAEL008868	19191.5	5635.74						AAEL004416 / AAEL004425	Opposite	AAEL004416	AAEL004425	209.708	2235.51
AAEL011907 / AAEL011904	Same	AAEL011907	AAEL011904	2176.05	866.472					AAEL004751 / AAEL004761	Opposite	AAEL004751	AAEL004761	1054.1	660.09						AAEL008950 / AAEL008949	Same	AAEL008950	AAEL008949	653.849	287.894						AAEL004514 / AAEL004531	Opposite	AAEL004514	AAEL004531	3382.51	3383.46
AAEL002697 / AAEL002695	Same	AAEL002697	AAEL002695	727.381	508.692					AAEL004779 / AAEL004744	Opposite	AAEL004779	AAEL004744	445.899	1926.96						AAEL009827 / AAEL009811	Same	AAEL009827	AAEL009811	9172.42	14066.4						AAEL004561 / AAEL004568	Opposite	AAEL004561	AAEL004568	310.629	294.271
AAEL012188 / AAEL012190	Same	AAEL012188	AAEL012190	2252.96	1646.73					AAEL000662 / AAEL000640	Opposite	AAEL000662	AAEL000640	278.323	5250.76						AAEL010458 / AAEL010457	Same	AAEL010458	AAEL010457	3458.5	5807.39						AAEL004625 / AAEL004603	Opposite	AAEL004625	AAEL004603	628.236	1804.92
AAEL000391 / AAEL000395	Same	AAEL000391	AAEL000395	120.404	4242.79					AAEL004795 / AAEL004793	Opposite	AAEL004795	AAEL004793	1320.38	699.706						AAEL010553 / AAEL010548	Same	AAEL010553	AAEL010548	2350.93	2438.71						AAEL004663 / AAEL004673	Opposite	AAEL004663	AAEL004673	1823.54	975.125
AAEL002923 / AAEL002937	Same	AAEL002923	AAEL002937	19941.7	12643					AAEL004809 / AAEL004811	Opposite	AAEL004809	AAEL004811	679.218	650.821						AAEL002090 / AAEL002125	Same	AAEL002090	AAEL002125	24516	7902.38						AAEL014763 / AAEL014761	Opposite	AAEL014763	AAEL014761	1715.72	164.381
AAEL002945 / AAEL002927	Same	AAEL002945	AAEL002927	786	4900.96					AAEL004823 / AAEL004815	Opposite	AAEL004823	AAEL004815	5070.37	1503.68						AAEL010758 / AAEL010751	Same	AAEL010758	AAEL010751	11506.9	4743.25						AAEL014794 / AAEL014795	Opposite	AAEL014794	AAEL014795	2340.06	2666.32
AAEL012754 / AAEL012756	Same	AAEL012754	AAEL012756	957.71	2330.33					AAEL014877 / AAEL014874	Opposite	AAEL014877	AAEL014874	619.595	417.29						AAEL010833 / AAEL010839	Same	AAEL010833	AAEL010839	23226.7	1960.48						AAEL014821 / AAEL014820	Opposite	AAEL014821	AAEL014820	10518.7	508.691
AAEL012854 / AAEL012857	Same	AAEL012854	AAEL012857	834.331	1533.38					AAEL004835 / AAEL004850	Opposite	AAEL004835	AAEL004850	1890.48	4442.01						AAEL011237 / AAEL011239	Same	AAEL011237	AAEL011239	270.61	516.985						AAEL004756 / AAEL004763	Opposite	AAEL004756	AAEL004763	3379.99	2747.56
AAEL012871 / AAEL012879	Same	AAEL012871	AAEL012879	1272.42	8578.45					AAEL014883 / AAEL014881	Opposite	AAEL014883	AAEL014881	250.634	1184.6						AAEL002620 / AAEL002581	Same	AAEL002620	AAEL002581	1792.01	8946.62						AAEL000666 / AAEL000654	Opposite	AAEL000666	AAEL000654	3525.27	5189.06
AAEL013463 / AAEL013460	Same	AAEL013463	AAEL013460	3090.59	2354.99					AAEL014884 / AAEL014887	Opposite	AAEL014884	AAEL014887	1818.15	2268.72						AAEL002648 / AAEL002645	Same	AAEL002648	AAEL002645	3154.54	4827.07						AAEL004829 / AAEL004833	Opposite	AAEL004829	AAEL004833	53.1554	37.2947
AAEL013533 / AAEL013536	Same	AAEL013533	AAEL013536	27194	27724.8					AAEL004872 / AAEL004881	Opposite	AAEL004872	AAEL004881	411.723	1024.32						AAEL002738 / AAEL002742	Same	AAEL002738	AAEL002742	2934.91	3030.89						AAEL004853 / AAEL004852	Opposite	AAEL004853	AAEL004852	5614.28	1335.29
AAEL003465 / AAEL003481	Same	AAEL003465	AAEL003481	1974.34	2247.76					AAEL004893 / AAEL004891	Opposite	AAEL004893	AAEL004891	7128.09	1676.25						AAEL002747 / AAEL002751	Same	AAEL002747	AAEL002751	5404.25	770.619						AAEL004843 / AAEL004846	Opposite	AAEL004843	AAEL004846	4292.4	201.361
AAEL003531 / AAEL003535	Same	AAEL003531	AAEL003535	1159.39	3738.67					AAEL004921 / AAEL004938	Opposite	AAEL004921	AAEL004938	1407.54	4743.74						AAEL002821 / AAEL002830	Same	AAEL002821	AAEL002830	766.541	4118.5						AAEL014961 / AAEL014960	Opposite	AAEL014961	AAEL014960	784.827	3446.41
AAEL003880 / AAEL003882	Same	AAEL003880	AAEL003882	7587.19	10953.8					AAEL004928 / AAEL004924	Opposite	AAEL004928	AAEL004924	50.4675	10049.8						AAEL012677 / AAEL012692	Same	AAEL012677	AAEL012692	15552.3	14692.3						AAEL004991 / AAEL004974	Opposite	AAEL004991	AAEL004974	1167.87	25912
										AAEL004939 / AAEL004936	Opposite	AAEL004939	AAEL004936	323.568	1734.11						AAEL012753 / AAEL012751	Same	AAEL012753	AAEL012751	1313.31	15771.8						AAEL000720 / AAEL000699	Opposite	AAEL000720	AAEL000699	941.952	8107.38
										AAEL004994 / AAEL004971	Opposite	AAEL004994	AAEL004971	129.582	6947.63						AAEL013036 / AAEL013037	Same	AAEL013036	AAEL013037	64.6214	148.088						AAEL005062 / AAEL005054	Opposite	AAEL005062	AAEL005054	954.551	1320.11
										AAEL004969 / AAEL004974	Opposite	AAEL004969	AAEL004974	6927.42	25912						AAEL013141 / AAEL013146	Same	AAEL013141	AAEL013146	6564.87	20536.8						AAEL005146 / AAEL005141	Opposite	AAEL005146	AAEL005141	3124.82	152.263
										AAEL005004 / AAEL005011	Opposite	AAEL005004	AAEL005011	140.872	225.983						AAEL013284 / AAEL013277	Same	AAEL013284	AAEL013277	15086.8	399.652						AAEL005150 / AAEL005153	Opposite	AAEL005150	AAEL005153	1350.5	242.813
										AAEL005010 / AAEL005009	Opposite	AAEL005010	AAEL005009	395.488	5715.28						AAEL003370 / AAEL003400	Same	AAEL003370	AAEL003400	5473.31	3023.63						AAEL015062 / AAEL015061	Opposite	AAEL015062	AAEL015061	5591.99	3311.95
										AAEL015002 / AAEL015004	Opposite	AAEL015002	AAEL015004	319.625	1001.22						AAEL003475 / AAEL003450	Same	AAEL003475	AAEL003450	146.574	289.151						AAEL005181 / AAEL005199	Opposite	AAEL005181	AAEL005199	2838.95	486.452
										AAEL000680 / AAEL000719	Opposite	AAEL000680	AAEL000719	278.875	3336.24						AAEL000479 / AAEL000524	Same	AAEL000479	AAEL000524	913.981	1964.99						AAEL005208 / AAEL005171	Opposite	AAEL005208	AAEL005171	6895.28	1318.37
										AAEL000701 / AAEL000697	Opposite	AAEL000701	AAEL000697	3397.68	1624.3						AAEL003683 / AAEL003662	Same	AAEL003683	AAEL003662	198.628	1442.79						AAEL005217 / AAEL005235	Opposite	AAEL005217	AAEL005235	631.341	2076.75
										AAEL005116 / AAEL005126	Opposite	AAEL005116	AAEL005126	2836.57	3048.71						AAEL013849 / AAEL013847	Same	AAEL013849	AAEL013847	1888.38	3029.16						AAEL005233 / AAEL005214	Opposite	AAEL005233	AAEL005214	3339.99	7273.29
										AAEL005151 / AAEL005147	Opposite	AAEL005151	AAEL005147	1212.25	728.481						AAEL003793 / AAEL003775	Same	AAEL003793	AAEL003775	369.958	347.732						AAEL015079 / AAEL015077	Opposite	AAEL015079	AAEL015077	764.446	1216.13
										AAEL005190 / AAEL005191	Opposite	AAEL005190	AAEL005191	1920.57	4085.71																	AAEL005272 / AAEL005259	Opposite	AAEL005272	AAEL005259	1400.04	222.782
										AAEL005230 / AAEL005216	Opposite	AAEL005230	AAEL005216	249.718	1161.98																	AAEL005271 / AAEL005281	Opposite	AAEL005271	AAEL005281	9598.42	4927.53
										AAEL005287 / AAEL005284	Opposite	AAEL005287	AAEL005284	197.053	2151.2																	AAEL000735 / AAEL000744	Opposite	AAEL000735	AAEL000744	580.76	6338.84
										AAEL005398 / AAEL005388	Opposite	AAEL005398	AAEL005388	1542.29	10935.3																	AAEL015122 / AAEL015120	Opposite	AAEL015122	AAEL015120	3090.44	1715.83
										AAEL005429 / AAEL005433	Opposite	AAEL005429	AAEL005433	1291.88	1395.27																	AAEL005354 / AAEL005364	Opposite	AAEL005354	AAEL005364	6334.08	387.486
										AAEL005443 / AAEL005442	Opposite	AAEL005443	AAEL005442	745.668	2328.98																	AAEL015201 / AAEL015202	Opposite	AAEL015201	AAEL015202	1128.02	3987.91
										AAEL005467 / AAEL005463	Opposite	AAEL005467	AAEL005463	3503.86	934.335																	AAEL005523 / AAEL005531	Opposite	AAEL005523	AAEL005531	1060.04	1086.74
										AAEL005484 / AAEL005488	Opposite	AAEL005484	AAEL005488	4062.65	666.066																	AAEL005588 / AAEL005579	Opposite	AAEL005588	AAEL005579	636.112	19259.9
										AAEL005483 / AAEL005485	Opposite	AAEL005483	AAEL005485	480.276	973.991																	AAEL005605 / AAEL005613	Opposite	AAEL005605	AAEL005613	7167.27	12576.1
										AAEL005623 / AAEL005618	Opposite	AAEL005623	AAEL005618	567.501	1862.03																	AAEL005659 / AAEL005644	Opposite	AAEL005659	AAEL005644	9151.58	860.404
										AAEL000795 / AAEL000804	Opposite	AAEL000795	AAEL000804	30180.2	912.963																	AAEL000832 / AAEL000800	Opposite	AAEL000832	AAEL000800	9091.25	11484.7
										AAEL000799 / AAEL000840	Opposite	AAEL000799	AAEL000840	2903.86	1973.49																	AAEL005699 / AAEL005688	Opposite	AAEL005699	AAEL005688	4494.78	2093.9
										AAEL005683 / AAEL005705	Opposite	AAEL005683	AAEL005705	816.354	3322.64																	AAEL005801 / AAEL005816	Opposite	AAEL005801	AAEL005816	4867.87	3363.71
										AAEL005680 / AAEL005703	Opposite	AAEL005680	AAEL005703	435.389	828.86																	AAEL005812 / AAEL005808	Opposite	AAEL005812	AAEL005808	324.588	907.427
										AAEL005719 / AAEL005726	Opposite	AAEL005719	AAEL005726	3973.71	2313.52																	AAEL005870 / AAEL005848	Opposite	AAEL005870	AAEL005848	6789.74	4410.28
										AAEL005913 / AAEL005904	Opposite	AAEL005913	AAEL005904	384.983	14140.6																	AAEL005896 / AAEL005911	Opposite	AAEL005896	AAEL005911	2230.14	1190.57
										AAEL000863 / AAEL000864	Opposite	AAEL000863	AAEL000864	216.094	2914.68																	AAEL005928 / AAEL005927	Opposite	AAEL005928	AAEL005927	1311.01	1265.88
										AAEL000907 / AAEL000888	Opposite	AAEL000907	AAEL000888	201.564	12137.7																	AAEL006001 / AAEL006000	Opposite	AAEL006001	AAEL006000	6440.4	5551.03
										AAEL005977 / AAEL005972	Opposite	AAEL005977	AAEL005972	6033.66	2106.93																	AAEL006031 / AAEL006036	Opposite	AAEL006031	AAEL006036	4627.11	5682.01
										AAEL006042 / AAEL006028	Opposite	AAEL006042	AAEL006028	383.985	561.005																	AAEL006075 / AAEL006081	Opposite	AAEL006075	AAEL006081	1319.5	2824.38
										AAEL006054 / AAEL006056	Opposite	AAEL006054	AAEL006056	641.135	2890.49																	AAEL000961 / AAEL000943	Opposite	AAEL000961	AAEL000943	5801.19	627.452
										AAEL006047 / AAEL006053	Opposite	AAEL006047	AAEL006053	2743.25	2389.68																	AAEL000942 / AAEL000958	Opposite	AAEL000942	AAEL000958	1592.62	140.318
										AAEL006088 / AAEL006078	Opposite	AAEL006088	AAEL006078	234.719	4966.92																	AAEL000936 / AAEL000965	Opposite	AAEL000936	AAEL000965	1405.7	3676.69
										AAEL000969 / AAEL000970	Opposite	AAEL000969	AAEL000970	6539.63	30450.1																	AAEL006156 / AAEL006126	Opposite	AAEL006156	AAEL006126	1802.66	27491.9
										AAEL006207 / AAEL006190	Opposite	AAEL006207	AAEL006190	250.956	1108.65																	AAEL006135 / AAEL006134	Opposite	AAEL006135	AAEL006134	2357.73	1125.24
										AAEL006280 / AAEL006267	Opposite	AAEL006280	AAEL006267	128.405	2788.53																	AAEL006129 / AAEL006150	Opposite	AAEL006129	AAEL006150	6831.91	2813.8
										AAEL006288 / AAEL006305	Opposite	AAEL006288	AAEL006305	4008.54	683.504																	AAEL006175 / AAEL006172	Opposite	AAEL006175	AAEL006172	917.123	23933.4
										AAEL000152 / AAEL000126	Opposite	AAEL000152	AAEL000126	6049.31	2117.47																	AAEL006244 / AAEL006238	Opposite	AAEL006244	AAEL006238	13095.1	822.436
										AAEL000108 / AAEL000154	Opposite	AAEL000108	AAEL000154	291.386	3607.94																	AAEL006251 / AAEL006260	Opposite	AAEL006251	AAEL006260	718.593	1075.81
										AAEL006313 / AAEL006315	Opposite	AAEL006313	AAEL006315	2105.19	3575.82																	AAEL006274 / AAEL006262	Opposite	AAEL006274	AAEL006262	2954.39	5837.69
										AAEL006341 / AAEL006340	Opposite	AAEL006341	AAEL006340	726.173	717.285																	AAEL000148 / AAEL000140	Opposite	AAEL000148	AAEL000140	623.308	5383.09
										AAEL006404 / AAEL006419	Opposite	AAEL006404	AAEL006419	782.523	4006.22																	AAEL006356 / AAEL006346	Opposite	AAEL006356	AAEL006346	2512.46	9567
										AAEL006579 / AAEL006575	Opposite	AAEL006579	AAEL006575	2375.41	3294.33																	AAEL006354 / AAEL006350	Opposite	AAEL006354	AAEL006350	4637.26	219.06
										AAEL006592 / AAEL006599	Opposite	AAEL006592	AAEL006599	858.254	1401.34																	AAEL006364 / AAEL006373	Opposite	AAEL006364	AAEL006373	7508.91	2426.65
										AAEL006602 / AAEL006610	Opposite	AAEL006602	AAEL006610	5351.9	1591.12																	AAEL006536 / AAEL006544	Opposite	AAEL006536	AAEL006544	771.336	7420.92
										AAEL006614 / AAEL006608	Opposite	AAEL006614	AAEL006608	522.339	448.343																	AAEL006622 / AAEL006621	Opposite	AAEL006622	AAEL006621	867.225	383.453
										AAEL006754 / AAEL006747	Opposite	AAEL006754	AAEL006747	526.739	1847.16																	AAEL006652 / AAEL006648	Opposite	AAEL006652	AAEL006648	2641.32	2298.68
										AAEL006846 / AAEL006843	Opposite	AAEL006846	AAEL006843	927.91	9308.66																	AAEL006653 / AAEL006661	Opposite	AAEL006653	AAEL006661	359.32	738.294
										AAEL006902 / AAEL006899	Opposite	AAEL006902	AAEL006899	508.998	6635.33																	AAEL006749 / AAEL006719	Opposite	AAEL006749	AAEL006719	347.388	3812.87
										AAEL001133 / AAEL001100	Opposite	AAEL001133	AAEL001100	3016.62	12493.1																	AAEL006751 / AAEL006745	Opposite	AAEL006751	AAEL006745	7681.25	11932
										AAEL006965 / AAEL006978	Opposite	AAEL006965	AAEL006978	1231.79	1119.8																	AAEL006734 / AAEL006731	Opposite	AAEL006734	AAEL006731	5288.69	2527.64
										AAEL007014 / AAEL006993	Opposite	AAEL007014	AAEL006993	106.635	5166.34																	AAEL006764 / AAEL006768	Opposite	AAEL006764	AAEL006768	1449.15	2507.25
										AAEL007032 / AAEL007034	Opposite	AAEL007032	AAEL007034	332.125	4642.66																	AAEL006845 / AAEL006847	Opposite	AAEL006845	AAEL006847	334.306	9460.44
										AAEL007166 / AAEL007158	Opposite	AAEL007166	AAEL007158	13102.4	6867.23																	AAEL006852 / AAEL006843	Opposite	AAEL006852	AAEL006843	6557.91	9308.66
										AAEL007338 / AAEL007329	Opposite	AAEL007338	AAEL007329	17544.2	19088.3																	AAEL006892 / AAEL006895	Opposite	AAEL006892	AAEL006895	5447.54	3793.54
										AAEL001195 / AAEL001206	Opposite	AAEL001195	AAEL001206	532.878	13946.3																	AAEL001128 / AAEL001129	Opposite	AAEL001128	AAEL001129	1302.89	27416.6
										AAEL007421 / AAEL007415	Opposite	AAEL007421	AAEL007415	539.759	693.283																	AAEL001106 / AAEL001143	Opposite	AAEL001106	AAEL001143	283.765	268.132
										AAEL007467 / AAEL007476	Opposite	AAEL007467	AAEL007476	3733.83	1870.03																	AAEL001131 / AAEL001101	Opposite	AAEL001131	AAEL001101	3217.54	12771.8
										AAEL007463 / AAEL007470	Opposite	AAEL007463	AAEL007470	3990.33	2567.18																	AAEL006963 / AAEL006972	Opposite	AAEL006963	AAEL006972	3341.13	2161.71
										AAEL001226 / AAEL001227	Opposite	AAEL001226	AAEL001227	1772.59	108.414																	AAEL006991 / AAEL007018	Opposite	AAEL006991	AAEL007018	644.711	422.674
										AAEL007540 / AAEL007557	Opposite	AAEL007540	AAEL007557	692.149	1967.99																	AAEL006997 / AAEL006986	Opposite	AAEL006997	AAEL006986	4500.38	194.822
										AAEL007567 / AAEL007565	Opposite	AAEL007567	AAEL007565	21611.5	16175.2																	AAEL007046 / AAEL007058	Opposite	AAEL007046	AAEL007058	9817.48	1190.68
										AAEL007614 / AAEL007619	Opposite	AAEL007614	AAEL007619	377.892	1233.05																	AAEL007066 / AAEL007054	Opposite	AAEL007066	AAEL007054	7634.52	4072.39
										AAEL007635 / AAEL007633	Opposite	AAEL007635	AAEL007633	239.915	948.412																	AAEL007089 / AAEL007088	Opposite	AAEL007089	AAEL007088	3093.62	741.282
										AAEL007703 / AAEL007696	Opposite	AAEL007703	AAEL007696	3164.06	23534.3																	AAEL001159 / AAEL001154	Opposite	AAEL001159	AAEL001154	6800.13	2437.42
										AAEL007711 / AAEL007722	Opposite	AAEL007711	AAEL007722	47.8319	338.01																	AAEL001177 / AAEL001156	Opposite	AAEL001177	AAEL001156	4048.5	462.526
										AAEL007820 / AAEL007822	Opposite	AAEL007820	AAEL007822	8661.91	552.177																	AAEL007163 / AAEL007157	Opposite	AAEL007163	AAEL007157	4851.87	3627.13
										AAEL007830 / AAEL007838	Opposite	AAEL007830	AAEL007838	682.76	14506.5																	AAEL007203 / AAEL007219	Opposite	AAEL007203	AAEL007219	1428.65	4823.29
										AAEL007856 / AAEL007859	Opposite	AAEL007856	AAEL007859	356.97	763.57																	AAEL007227 / AAEL007239	Opposite	AAEL007227	AAEL007239	683.557	5695.33
										AAEL007846 / AAEL007858	Opposite	AAEL007846	AAEL007858	1470.26	11280.9																	AAEL007258 / AAEL007253	Opposite	AAEL007258	AAEL007253	2271.09	346.699
										AAEL007867 / AAEL007863	Opposite	AAEL007867	AAEL007863	2443.27	10055.1																	AAEL007352 / AAEL007354	Opposite	AAEL007352	AAEL007354	5254.29	3722.17
										AAEL007852 / AAEL007854	Opposite	AAEL007852	AAEL007854	1798.46	824.307																	AAEL007399 / AAEL007395	Opposite	AAEL007399	AAEL007395	2501.94	3220.83
										AAEL007960 / AAEL007961	Opposite	AAEL007960	AAEL007961	6143.6	3979.74																	AAEL007443 / AAEL007439	Opposite	AAEL007443	AAEL007439	2740.69	1607.99
										AAEL007981 / AAEL007980	Opposite	AAEL007981	AAEL007980	1555.63	6844.7																	AAEL007468 / AAEL007471	Opposite	AAEL007468	AAEL007471	679.034	1543.35
										AAEL008011 / AAEL008010	Opposite	AAEL008011	AAEL008010	155.956	98.8558																	AAEL007493 / AAEL007498	Opposite	AAEL007493	AAEL007498	2283	2808.43
										AAEL008051 / AAEL008052	Opposite	AAEL008051	AAEL008052	315.472	971.086																	AAEL007481 / AAEL007492	Opposite	AAEL007481	AAEL007492	837.001	1090.84
										AAEL000200 / AAEL000165	Opposite	AAEL000200	AAEL000165	837.19	671.177																	AAEL007532 / AAEL007526	Opposite	AAEL007532	AAEL007526	7240.38	4502.67
										AAEL000167 / AAEL000197	Opposite	AAEL000167	AAEL000197	5947.82	2342.98																	AAEL007576 / AAEL007572	Opposite	AAEL007576	AAEL007572	1534.8	2155.22
										AAEL008092 / AAEL008091	Opposite	AAEL008092	AAEL008091	341.602	288.023																	AAEL007581 / AAEL007573	Opposite	AAEL007581	AAEL007573	6229.05	13568.6
										AAEL008104 / AAEL008110	Opposite	AAEL008104	AAEL008110	1703.4	7103.83																	AAEL007607 / AAEL007612	Opposite	AAEL007607	AAEL007612	351.064	98.8113
										AAEL008325 / AAEL008320	Opposite	AAEL008325	AAEL008320	205.994	384.811																	AAEL007612 / AAEL007623	Opposite	AAEL007612	AAEL007623	98.8113	420.427
										AAEL001416 / AAEL001396	Opposite	AAEL001416	AAEL001396	11838	1060.1																	AAEL007674 / AAEL007673	Opposite	AAEL007674	AAEL007673	92.7718	819.423
										AAEL008365 / AAEL008374	Opposite	AAEL008365	AAEL008374	1551.39	9910.68																	AAEL007691 / AAEL007694	Opposite	AAEL007691	AAEL007694	4230.01	4206.82
										AAEL008361 / AAEL008371	Opposite	AAEL008361	AAEL008371	2060.69	267.398																	AAEL007900 / AAEL007901	Opposite	AAEL007900	AAEL007901	1505.02	37.2325
										AAEL008394 / AAEL008391	Opposite	AAEL008394	AAEL008391	2029.55	2253.71																	AAEL007898 / AAEL007913	Opposite	AAEL007898	AAEL007913	6809	249.433
										AAEL008457 / AAEL008451	Opposite	AAEL008457	AAEL008451	915.054	160.473																	AAEL008022 / AAEL008019	Opposite	AAEL008022	AAEL008019	263.841	498.702
										AAEL001460 / AAEL001468	Opposite	AAEL001460	AAEL001468	2022.29	1651.48																	AAEL000181 / AAEL000213	Opposite	AAEL000181	AAEL000213	4648.94	6830.51
										AAEL008532 / AAEL008552	Opposite	AAEL008532	AAEL008552	110.832	4229.67																	AAEL000173 / AAEL000179	Opposite	AAEL000173	AAEL000179	5550.33	11346.1
										AAEL008581 / AAEL008587	Opposite	AAEL008581	AAEL008587	244.147	7548.12																	AAEL000180 / AAEL000182	Opposite	AAEL000180	AAEL000182	9581.08	5422.4
										AAEL008638 / AAEL008641	Opposite	AAEL008638	AAEL008641	2346.97	496.568																	AAEL000184 / AAEL000212	Opposite	AAEL000184	AAEL000212	4437.43	10237.2
										AAEL001486 / AAEL001504	Opposite	AAEL001486	AAEL001504	225.75	9826.93																	AAEL001354 / AAEL001334	Opposite	AAEL001354	AAEL001334	1772.21	1273.26
										AAEL001488 / AAEL001482	Opposite	AAEL001488	AAEL001482	18339.6	2663.46																	AAEL001341 / AAEL001356	Opposite	AAEL001341	AAEL001356	6902.46	6000.41
										AAEL008757 / AAEL008761	Opposite	AAEL008757	AAEL008761	968.643	3405.94																	AAEL008077 / AAEL008096	Opposite	AAEL008077	AAEL008096	4319.36	16557.7
										AAEL008812 / AAEL008806	Opposite	AAEL008812	AAEL008806	25152.7	10247.6																	AAEL008236 / AAEL008224	Opposite	AAEL008236	AAEL008224	567.059	279.661
										AAEL001534 / AAEL001520	Opposite	AAEL001534	AAEL001520	3570.43	13046.9																	AAEL008330 / AAEL008319	Opposite	AAEL008330	AAEL008319	9881.05	23471.5
										AAEL008835 / AAEL008836	Opposite	AAEL008835	AAEL008836	1245.36	10578.5																	AAEL008342 / AAEL008341	Opposite	AAEL008342	AAEL008341	432.162	8505.4
										AAEL008900 / AAEL008893	Opposite	AAEL008900	AAEL008893	13554.6	1089.16																	AAEL001417 / AAEL001420	Opposite	AAEL001417	AAEL001420	864.684	15472.3
										AAEL008908 / AAEL008906	Opposite	AAEL008908	AAEL008906	1164.93	2150.2																	AAEL001422 / AAEL001410	Opposite	AAEL001422	AAEL001410	5843.32	3514.18
										AAEL001558 / AAEL001587	Opposite	AAEL001558	AAEL001587	5445.27	6455.25																	AAEL008367 / AAEL008363	Opposite	AAEL008367	AAEL008363	645.468	1176.64
										AAEL001577 / AAEL001570	Opposite	AAEL001577	AAEL001570	6450.46	1133.42																	AAEL008467 / AAEL008460	Opposite	AAEL008467	AAEL008460	145.697	1066.69
										AAEL001563 / AAEL001562	Opposite	AAEL001563	AAEL001562	319.181	7006.81																	AAEL001451 / AAEL001466	Opposite	AAEL001451	AAEL001466	9035.45	1861.42
										AAEL008942 / AAEL008940	Opposite	AAEL008942	AAEL008940	1265.75	628.759																	AAEL008576 / AAEL008582	Opposite	AAEL008576	AAEL008582	386.423	3468.44
										AAEL009025 / AAEL009027	Opposite	AAEL009025	AAEL009027	765.124	636.187																	AAEL008598 / AAEL008609	Opposite	AAEL008598	AAEL008609	599.399	183.502
										AAEL009052 / AAEL009049	Opposite	AAEL009052	AAEL009049	31.0722	5462.53																	AAEL008604 / AAEL008610	Opposite	AAEL008604	AAEL008610	225.986	2317.4
										AAEL001644 / AAEL001655	Opposite	AAEL001644	AAEL001655	425.978	2581.21																	AAEL008676 / AAEL008674	Opposite	AAEL008676	AAEL008674	2430.35	5404.09
										AAEL001663 / AAEL001664	Opposite	AAEL001663	AAEL001664	8876.9	18991.8																	AAEL008721 / AAEL008719	Opposite	AAEL008721	AAEL008719	5850.19	1572.51
										AAEL009215 / AAEL009212	Opposite	AAEL009215	AAEL009212	2553.47	715.084																	AAEL008778 / AAEL008769	Opposite	AAEL008778	AAEL008769	11986.3	9774.43
										AAEL009225 / AAEL009227	Opposite	AAEL009225	AAEL009227	307.501	4436.57																	AAEL008821 / AAEL008811	Opposite	AAEL008821	AAEL008811	991.594	537.929
										AAEL009252 / AAEL009266	Opposite	AAEL009252	AAEL009266	256.677	654.031																	AAEL008878 / AAEL008879	Opposite	AAEL008878	AAEL008879	11893.4	25371.8
										AAEL009256 / AAEL009254	Opposite	AAEL009256	AAEL009254	2951.39	4624.2																	AAEL001538 / AAEL001562	Opposite	AAEL001538	AAEL001562	14632.4	7006.81
										AAEL009293 / AAEL009282	Opposite	AAEL009293	AAEL009282	5226.81	1783.48																	AAEL001624 / AAEL001615	Opposite	AAEL001624	AAEL001615	4559.37	1698.12
										AAEL009286 / AAEL009292	Opposite	AAEL009286	AAEL009292	108.365	1200.66																	AAEL001614 / AAEL001607	Opposite	AAEL001614	AAEL001607	3909.66	12613.2
										AAEL009296 / AAEL009288	Opposite	AAEL009296	AAEL009288	107.857	3129.16																	AAEL001625 / AAEL001600	Opposite	AAEL001625	AAEL001600	942.236	976.021
										AAEL001679 / AAEL001690	Opposite	AAEL001679	AAEL001690	26752.2	30720.9																	AAEL009142 / AAEL009148	Opposite	AAEL009142	AAEL009148	9733.01	1296.28
										AAEL009333 / AAEL009337	Opposite	AAEL009333	AAEL009337	106.824	2116.46																	AAEL009183 / AAEL009192	Opposite	AAEL009183	AAEL009192	5807.78	4377.21
										AAEL009359 / AAEL009369	Opposite	AAEL009359	AAEL009369	229.625	9740.18																	AAEL009202 / AAEL009200	Opposite	AAEL009202	AAEL009200	2809.93	1988.19
										AAEL009408 / AAEL009391	Opposite	AAEL009408	AAEL009391	1992.31	22281.3																	AAEL009268 / AAEL009263	Opposite	AAEL009268	AAEL009263	4473.1	18564.2
										AAEL009444 / AAEL009445	Opposite	AAEL009444	AAEL009445	842.6	950.2																	AAEL009253 / AAEL009264	Opposite	AAEL009253	AAEL009264	2288.09	2032.54
										AAEL009452 / AAEL009454	Opposite	AAEL009452	AAEL009454	517.671	6454.52																	AAEL009276 / AAEL009272	Opposite	AAEL009276	AAEL009272	4486.84	807.969
										AAEL000241 / AAEL000233	Opposite	AAEL000241	AAEL000233	1257.58	2141.15																	AAEL001696 / AAEL001690	Opposite	AAEL001696	AAEL001690	259.501	30720.9
										AAEL009497 / AAEL009501	Opposite	AAEL009497	AAEL009501	4955.65	1466.29																	AAEL001681 / AAEL001701	Opposite	AAEL001681	AAEL001701	7682.53	9940.82
										AAEL009614 / AAEL009615	Opposite	AAEL009614	AAEL009615	4383.67	15045.5																	AAEL009417 / AAEL009411	Opposite	AAEL009417	AAEL009411	2889.75	9567.31
										AAEL009627 / AAEL009630	Opposite	AAEL009627	AAEL009630	1375.14	4056.77																	AAEL009403 / AAEL009413	Opposite	AAEL009403	AAEL009413	21584.6	3606.74
										AAEL009642 / AAEL009636	Opposite	AAEL009642	AAEL009636	19074.7	7073.16																	AAEL009413 / AAEL009388	Opposite	AAEL009413	AAEL009388	3606.74	3689.55
										AAEL009682 / AAEL009686	Opposite	AAEL009682	AAEL009686	1769.03	4573.83																	AAEL009440 / AAEL009436	Opposite	AAEL009440	AAEL009436	798.089	367.347
										AAEL001783 / AAEL001758	Opposite	AAEL001783	AAEL001758	3941.3	11982.9																	AAEL009475 / AAEL009481	Opposite	AAEL009475	AAEL009481	4129.55	796.176
										AAEL009696 / AAEL009706	Opposite	AAEL009696	AAEL009706	812.239	11575.7																	AAEL000244 / AAEL000219	Opposite	AAEL000244	AAEL000219	2072.3	1288.48
										AAEL009778 / AAEL009773	Opposite	AAEL009778	AAEL009773	196.691	12249																	AAEL009538 / AAEL009529	Opposite	AAEL009538	AAEL009529	1308.48	2340.43
										AAEL009797 / AAEL009799	Opposite	AAEL009797	AAEL009799	141.539	2611.26																	AAEL009579 / AAEL009584	Opposite	AAEL009579	AAEL009584	2668.5	3383.42
										AAEL001822 / AAEL001817	Opposite	AAEL001822	AAEL001817	263.405	462.031																	AAEL009586 / AAEL009589	Opposite	AAEL009586	AAEL009589	2411.07	1469.99
										AAEL009843 / AAEL009851	Opposite	AAEL009843	AAEL009851	9225.13	855.725																	AAEL009657 / AAEL009648	Opposite	AAEL009657	AAEL009648	9135.44	2018.43
										AAEL009849 / AAEL009839	Opposite	AAEL009849	AAEL009839	3076.84	3636.66																	AAEL001756 / AAEL001775	Opposite	AAEL001756	AAEL001775	641.355	228.444
										AAEL009854 / AAEL009847	Opposite	AAEL009854	AAEL009847	733.902	753.014																	AAEL009751 / AAEL009744	Opposite	AAEL009751	AAEL009744	1507.07	1600.15
										AAEL009896 / AAEL009894	Opposite	AAEL009896	AAEL009894	6039.23	3560.55																	AAEL009766 / AAEL009765	Opposite	AAEL009766	AAEL009765	6800.6	12908.4
										AAEL009972 / AAEL009973	Opposite	AAEL009972	AAEL009973	10058.3	7368.19																	AAEL001820 / AAEL001797	Opposite	AAEL001820	AAEL001797	67.5149	574.347
										AAEL009965 / AAEL009957	Opposite	AAEL009965	AAEL009957	384.804	1283.02																	AAEL001801 / AAEL001804	Opposite	AAEL001801	AAEL001804	209.603	1569.07
										AAEL009984 / AAEL009981	Opposite	AAEL009984	AAEL009981	2892.66	10816.2																	AAEL009914 / AAEL009898	Opposite	AAEL009914	AAEL009898	3926.01	1374.91
										AAEL010026 / AAEL010027	Opposite	AAEL010026	AAEL010027	3350.67	779.428																	AAEL009922 / AAEL009924	Opposite	AAEL009922	AAEL009924	2814.52	4437.03
										AAEL001910 / AAEL001896	Opposite	AAEL001910	AAEL001896	3219.82	9537.48																	AAEL001871 / AAEL001838	Opposite	AAEL001871	AAEL001838	2516.22	5746.8
										AAEL010056 / AAEL010065	Opposite	AAEL010056	AAEL010065	5375.5	23293.1																	AAEL010035 / AAEL010033	Opposite	AAEL010035	AAEL010033	7207.99	969.28
										AAEL010120 / AAEL010116	Opposite	AAEL010120	AAEL010116	508.084	1214.25																	AAEL010038 / AAEL010023	Opposite	AAEL010038	AAEL010023	796.593	3644.4
										AAEL010128 / AAEL010126	Opposite	AAEL010128	AAEL010126	327.845	4232.06																	AAEL010073 / AAEL010077	Opposite	AAEL010073	AAEL010077	9719.37	22162.9
										AAEL010172 / AAEL010177	Opposite	AAEL010172	AAEL010177	364.554	280.87																	AAEL010080 / AAEL010081	Opposite	AAEL010080	AAEL010081	6713.38	3534.78
										AAEL010169 / AAEL010168	Opposite	AAEL010169	AAEL010168	51018.3	51343.8																	AAEL010149 / AAEL010143	Opposite	AAEL010149	AAEL010143	177.62	9154.57
										AAEL001954 / AAEL001940	Opposite	AAEL001954	AAEL001940	2814.4	7914.77																	AAEL010191 / AAEL010187	Opposite	AAEL010191	AAEL010187	877.544	828.486
										AAEL010194 / AAEL010201	Opposite	AAEL010194	AAEL010201	698.082	648.126																	AAEL001947 / AAEL001944	Opposite	AAEL001947	AAEL001944	400.978	191.166
										AAEL010213 / AAEL010206	Opposite	AAEL010213	AAEL010206	110.435	5920.38																	AAEL010217 / AAEL010219	Opposite	AAEL010217	AAEL010219	865.919	3192.69
										AAEL010218 / AAEL010222	Opposite	AAEL010218	AAEL010222	163.901	532.94																	AAEL010248 / AAEL010249	Opposite	AAEL010248	AAEL010249	18797.2	1156.25
										AAEL001966 / AAEL001996	Opposite	AAEL001966	AAEL001996	1666.38	1309.75																	AAEL010288 / AAEL010281	Opposite	AAEL010288	AAEL010281	10929.9	1451.53
										AAEL001978 / AAEL001961	Opposite	AAEL001978	AAEL001961	322.506	243.217																	AAEL001972 / AAEL001982	Opposite	AAEL001972	AAEL001982	1206.56	772.399
										AAEL001959 / AAEL001986	Opposite	AAEL001959	AAEL001986	10330	1318.06																	AAEL001976 / AAEL001958	Opposite	AAEL001976	AAEL001958	4730.01	818.068
										AAEL010335 / AAEL010347	Opposite	AAEL010335	AAEL010347	501.783	268.381																	AAEL010340 / AAEL010346	Opposite	AAEL010340	AAEL010346	1941.82	561.67
										AAEL010404 / AAEL010419	Opposite	AAEL010404	AAEL010419	3106.91	3022.5																	AAEL010344 / AAEL010338	Opposite	AAEL010344	AAEL010338	977.619	3008.84
										AAEL002076 / AAEL002059	Opposite	AAEL002076	AAEL002059	1231.94	2870.6																	AAEL010389 / AAEL010384	Opposite	AAEL010389	AAEL010384	917.193	1360.31
										AAEL002073 / AAEL002053	Opposite	AAEL002073	AAEL002053	20792.2	861.239																	AAEL010432 / AAEL010440	Opposite	AAEL010432	AAEL010440	1860.84	2292.34
										AAEL010480 / AAEL010484	Opposite	AAEL010480	AAEL010484	216.422	1284.15																	AAEL010455 / AAEL010453	Opposite	AAEL010455	AAEL010453	3151.19	4266.48
										AAEL010495 / AAEL010492	Opposite	AAEL010495	AAEL010492	396.082	758.365																	AAEL010474 / AAEL010465	Opposite	AAEL010474	AAEL010465	900.81	1261.47
										AAEL010528 / AAEL010524	Opposite	AAEL010528	AAEL010524	833.239	3168.59																	AAEL002070 / AAEL002060	Opposite	AAEL002070	AAEL002060	2978.21	872.242
										AAEL010566 / AAEL010559	Opposite	AAEL010566	AAEL010559	1598.88	1036.21																	AAEL002049 / AAEL002043	Opposite	AAEL002049	AAEL002043	11232.1	581.95
										AAEL010613 / AAEL010605	Opposite	AAEL010613	AAEL010605	480.099	3002.14																	AAEL010487 / AAEL010484	Opposite	AAEL010487	AAEL010484	900.084	1284.15
										AAEL010634 / AAEL010642	Opposite	AAEL010634	AAEL010642	1570.17	1291.32																	AAEL010530 / AAEL010519	Opposite	AAEL010530	AAEL010519	4764.3	2960.94
										AAEL010653 / AAEL010678	Opposite	AAEL010653	AAEL010678	1070.35	219.214																	AAEL010533 / AAEL010539	Opposite	AAEL010533	AAEL010539	4853.02	616.96
										AAEL010726 / AAEL010725	Opposite	AAEL010726	AAEL010725	63.3293	781.057																	AAEL010587 / AAEL010575	Opposite	AAEL010587	AAEL010575	5276.1	3924.21
										AAEL010759 / AAEL010755	Opposite	AAEL010759	AAEL010755	3717.87	8870.69																	AAEL002121 / AAEL002106	Opposite	AAEL002121	AAEL002106	4421.95	4569.11
										AAEL010802 / AAEL010800	Opposite	AAEL010802	AAEL010800	110.43	2512.25																	AAEL000272 / AAEL000297	Opposite	AAEL000272	AAEL000297	710.14	3224.41
										AAEL010824 / AAEL010827	Opposite	AAEL010824	AAEL010827	109.927	2733.5																	AAEL002148 / AAEL002135	Opposite	AAEL002148	AAEL002135	2323.59	1208.44
										AAEL010897 / AAEL010887	Opposite	AAEL010897	AAEL010887	583.95	1444.78																	AAEL002144 / AAEL002178	Opposite	AAEL002144	AAEL002178	4113.16	6383.68
										AAEL002264 / AAEL002265	Opposite	AAEL002264	AAEL002265	1216.02	641.643																	AAEL010762 / AAEL010753	Opposite	AAEL010762	AAEL010753	1723.72	2722.19
										AAEL010956 / AAEL010942	Opposite	AAEL010956	AAEL010942	1724.94	3297.36																	AAEL010788 / AAEL010787	Opposite	AAEL010788	AAEL010787	196.836	25843.7
										AAEL010954 / AAEL010945	Opposite	AAEL010954	AAEL010945	6767.48	3704.99																	AAEL010799 / AAEL010805	Opposite	AAEL010799	AAEL010805	1748.41	2752.84
										AAEL002303 / AAEL002285	Opposite	AAEL002303	AAEL002285	852.296	715.7																	AAEL002193 / AAEL002235	Opposite	AAEL002193	AAEL002235	9348.68	12262.9
										AAEL002289 / AAEL002281	Opposite	AAEL002289	AAEL002281	2587.46	5668.08																	AAEL002221 / AAEL002198	Opposite	AAEL002221	AAEL002198	3441.4	361.473
										AAEL010984 / AAEL010982	Opposite	AAEL010984	AAEL010982	795.829	3196.15																	AAEL002190 / AAEL002225	Opposite	AAEL002190	AAEL002225	10672.5	902.578
										AAEL011053 / AAEL011047	Opposite	AAEL011053	AAEL011047	202.529	2563.71																	AAEL010831 / AAEL010836	Opposite	AAEL010831	AAEL010836	5090.06	449.176
										AAEL011066 / AAEL011063	Opposite	AAEL011066	AAEL011063	11265.2	3000.31																	AAEL010832 / AAEL010848	Opposite	AAEL010832	AAEL010848	874.84	107.077
										AAEL002344 / AAEL002346	Opposite	AAEL002344	AAEL002346	854.081	5236.56																	AAEL010938 / AAEL010931	Opposite	AAEL010938	AAEL010931	2348.23	894.035
										AAEL002361 / AAEL002325	Opposite	AAEL002361	AAEL002325	975.886	3246.13																	AAEL010967 / AAEL010965	Opposite	AAEL010967	AAEL010965	2724.22	251.586
										AAEL011110 / AAEL011098	Opposite	AAEL011110	AAEL011098	154.759	189.235																	AAEL002291 / AAEL002310	Opposite	AAEL002291	AAEL002310	2900.71	761.122
										AAEL011149 / AAEL011163	Opposite	AAEL011149	AAEL011163	134.981	2079.41																	AAEL011014 / AAEL011023	Opposite	AAEL011014	AAEL011023	71.1283	1675.1
										AAEL002379 / AAEL002380	Opposite	AAEL002379	AAEL002380	1373.54	418.511																	AAEL011054 / AAEL011052	Opposite	AAEL011054	AAEL011052	733.526	984.691
										AAEL011217 / AAEL011215	Opposite	AAEL011217	AAEL011215	9176.84	17567																	AAEL011129 / AAEL011114	Opposite	AAEL011129	AAEL011114	3911.82	9084.48
										AAEL002428 / AAEL002427	Opposite	AAEL002428	AAEL002427	6592.66	796.814																	AAEL011158 / AAEL011156	Opposite	AAEL011158	AAEL011156	7624.51	2831.63
										AAEL011251 / AAEL011258	Opposite	AAEL011251	AAEL011258	2235.8	1486.55																	AAEL011180 / AAEL011174	Opposite	AAEL011180	AAEL011174	13431.7	560.878
										AAEL011266 / AAEL011269	Opposite	AAEL011266	AAEL011269	1287.58	910.419																	AAEL011200 / AAEL011206	Opposite	AAEL011200	AAEL011206	1625.06	1179.14
										AAEL011327 / AAEL011323	Opposite	AAEL011327	AAEL011323	11526.5	10460.3																	AAEL002424 / AAEL002413	Opposite	AAEL002424	AAEL002413	832.479	238.435
										AAEL011350 / AAEL011340	Opposite	AAEL011350	AAEL011340	6597.97	5100.34																	AAEL011302 / AAEL011307	Opposite	AAEL011302	AAEL011307	1431.66	1267.4
										AAEL011558 / AAEL011541	Opposite	AAEL011558	AAEL011541	203.302	1710.33																	AAEL002448 / AAEL002451	Opposite	AAEL002448	AAEL002451	4260.73	806.177
										AAEL011621 / AAEL011609	Opposite	AAEL011621	AAEL011609	154.114	246.028																	AAEL011339 / AAEL011342	Opposite	AAEL011339	AAEL011342	240.604	15516.4
										AAEL000319 / AAEL000311	Opposite	AAEL000319	AAEL000311	373.422	803.536																	AAEL011338 / AAEL011348	Opposite	AAEL011338	AAEL011348	9301.39	235.408
										AAEL000367 / AAEL000346	Opposite	AAEL000367	AAEL000346	4712.9	13218.4																	AAEL011379 / AAEL011386	Opposite	AAEL011379	AAEL011386	981.534	738.586
										AAEL002573 / AAEL002560	Opposite	AAEL002573	AAEL002560	457.966	3132.35																	AAEL011427 / AAEL011417	Opposite	AAEL011427	AAEL011417	772.007	4022.01
										AAEL011728 / AAEL011727	Opposite	AAEL011728	AAEL011727	179.792	163.644																	AAEL011442 / AAEL011435	Opposite	AAEL011442	AAEL011435	2918.51	5693.14
										AAEL002611 / AAEL002607	Opposite	AAEL002611	AAEL002607	215.288	457.53																	AAEL011465 / AAEL011466	Opposite	AAEL011465	AAEL011466	3259.2	935.09
										AAEL002592 / AAEL002628	Opposite	AAEL002592	AAEL002628	375.275	3715.92																	AAEL011505 / AAEL011500	Opposite	AAEL011505	AAEL011500	3270.78	449.52
										AAEL011796 / AAEL011803	Opposite	AAEL011796	AAEL011803	186.78	2088.08																	AAEL011544 / AAEL011545	Opposite	AAEL011544	AAEL011545	4366.93	2901.94
										AAEL011813 / AAEL011807	Opposite	AAEL011813	AAEL011807	12209.3	4186.74																	AAEL011556 / AAEL011561	Opposite	AAEL011556	AAEL011561	2917.49	173.952
										AAEL011829 / AAEL011834	Opposite	AAEL011829	AAEL011834	1029.32	326.442																	AAEL011640 / AAEL011641	Opposite	AAEL011640	AAEL011641	6621.24	8717.29
										AAEL011833 / AAEL011830	Opposite	AAEL011833	AAEL011830	739.166	5234.56																	AAEL000360 / AAEL000348	Opposite	AAEL000360	AAEL000348	65.9628	457.24
										AAEL002635 / AAEL002640	Opposite	AAEL002635	AAEL002640	6462.43	554.792																	AAEL011667 / AAEL011673	Opposite	AAEL011667	AAEL011673	1662.83	2955.57
										AAEL011855 / AAEL011851	Opposite	AAEL011855	AAEL011851	892.663	1232.53																	AAEL011688 / AAEL011692	Opposite	AAEL011688	AAEL011692	3538.32	2238.06
										AAEL011895 / AAEL011901	Opposite	AAEL011895	AAEL011901	227.598	2615.73																	AAEL011713 / AAEL011701	Opposite	AAEL011713	AAEL011701	389.94	1963.44
										AAEL002679 / AAEL002656	Opposite	AAEL002679	AAEL002656	445.458	628.944																	AAEL011729 / AAEL011718	Opposite	AAEL011729	AAEL011718	242.14	2047.91
										AAEL011936 / AAEL011934	Opposite	AAEL011936	AAEL011934	153.848	850.525																	AAEL011740 / AAEL011731	Opposite	AAEL011740	AAEL011731	1215.37	1712.91
										AAEL011991 / AAEL011993	Opposite	AAEL011991	AAEL011993	439.963	1882.86																	AAEL011753 / AAEL011751	Opposite	AAEL011753	AAEL011751	1074.8	6242.29
										AAEL012022 / AAEL012013	Opposite	AAEL012022	AAEL012013	718.593	399.603																	AAEL011754 / AAEL011755	Opposite	AAEL011754	AAEL011755	4153.28	7853.67
										AAEL002722 / AAEL002728	Opposite	AAEL002722	AAEL002728	695.681	5300.87																	AAEL011857 / AAEL011863	Opposite	AAEL011857	AAEL011863	14828.7	1610.85
										AAEL012241 / AAEL012237	Opposite	AAEL012241	AAEL012237	1868.91	5124.47																	AAEL011897 / AAEL011899	Opposite	AAEL011897	AAEL011899	395.206	1819.09
										AAEL012244 / AAEL012246	Opposite	AAEL012244	AAEL012246	8435.67	3841.13																	AAEL011962 / AAEL011960	Opposite	AAEL011962	AAEL011960	3516.3	4701.05
										AAEL012299 / AAEL012301	Opposite	AAEL012299	AAEL012301	545.147	349.702																	AAEL011958 / AAEL011963	Opposite	AAEL011958	AAEL011963	7482.07	8278.89
										AAEL002778 / AAEL002810	Opposite	AAEL002778	AAEL002810	6021.84	5913.76																	AAEL011980 / AAEL011984	Opposite	AAEL011980	AAEL011984	727.711	4559.72
										AAEL002799 / AAEL002776	Opposite	AAEL002799	AAEL002776	8209.5	13185.5																	AAEL002687 / AAEL002688	Opposite	AAEL002687	AAEL002688	3361.07	3096.27
										AAEL012350 / AAEL012341	Opposite	AAEL012350	AAEL012341	241.414	649.074																	AAEL012011 / AAEL012003	Opposite	AAEL012011	AAEL012003	4061.34	185.475
										AAEL012351 / AAEL012355	Opposite	AAEL012351	AAEL012355	1865.45	3331.37																	AAEL002719 / AAEL002714	Opposite	AAEL002719	AAEL002714	3799.49	2335.72
										AAEL012358 / AAEL012367	Opposite	AAEL012358	AAEL012367	1648.55	1507.36																	AAEL012079 / AAEL012081	Opposite	AAEL012079	AAEL012081	4784.05	2593.8
										AAEL012445 / AAEL012441	Opposite	AAEL012445	AAEL012441	3991.1	22688.5																	AAEL012104 / AAEL012109	Opposite	AAEL012104	AAEL012109	301.31	2911.51
										AAEL000406 / AAEL000386	Opposite	AAEL000406	AAEL000386	3567.95	4252.31																	AAEL012126 / AAEL012119	Opposite	AAEL012126	AAEL012119	563.792	6212.46
										AAEL002859 / AAEL002875	Opposite	AAEL002859	AAEL002875	172.092	90.7587																	AAEL012116 / AAEL012115	Opposite	AAEL012116	AAEL012115	7996.08	2993.37
										AAEL012469 / AAEL012468	Opposite	AAEL012469	AAEL012468	2280.74	271.818																	AAEL012218 / AAEL012220	Opposite	AAEL012218	AAEL012220	2687.24	900.365
										AAEL012486 / AAEL012490	Opposite	AAEL012486	AAEL012490	860.872	6910.02																	AAEL002766 / AAEL002770	Opposite	AAEL002766	AAEL002770	869.99	2048.78
										AAEL012524 / AAEL012518	Opposite	AAEL012524	AAEL012518	155.547	3619.61																	AAEL002770 / AAEL002764	Opposite	AAEL002770	AAEL002764	2048.78	2854.16
										AAEL012570 / AAEL012578	Opposite	AAEL012570	AAEL012578	4009.48	9347.82																	AAEL012242 / AAEL012237	Opposite	AAEL012242	AAEL012237	1299.19	5124.47
										AAEL012598 / AAEL012594	Opposite	AAEL012598	AAEL012594	2083.41	705.425																	AAEL012250 / AAEL012252	Opposite	AAEL012250	AAEL012252	8486.04	949.873
										AAEL012614 / AAEL012620	Opposite	AAEL012614	AAEL012620	5665.71	301.988																	AAEL012320 / AAEL012328	Opposite	AAEL012320	AAEL012328	1232.59	631.49
										AAEL002926 / AAEL002928	Opposite	AAEL002926	AAEL002928	3098.39	4266.35																	AAEL002788 / AAEL002779	Opposite	AAEL002788	AAEL002779	6786.21	1094.63
										AAEL012706 / AAEL012705	Opposite	AAEL012706	AAEL012705	207.876	15548.3																	AAEL002831 / AAEL002825	Opposite	AAEL002831	AAEL002825	531.486	9107.55
										AAEL012721 / AAEL012723	Opposite	AAEL012721	AAEL012723	254.173	9985.67																	AAEL002854 / AAEL002838	Opposite	AAEL002854	AAEL002838	1695.61	833.546
										AAEL012755 / AAEL012751	Opposite	AAEL012755	AAEL012751	164.892	15771.8																	AAEL012442 / AAEL012448	Opposite	AAEL012442	AAEL012448	2372	4731.05
										AAEL012812 / AAEL012811	Opposite	AAEL012812	AAEL012811	1583.7	2257.47																	AAEL002886 / AAEL002901	Opposite	AAEL002886	AAEL002901	9478.51	2962.11
										AAEL012858 / AAEL012855	Opposite	AAEL012858	AAEL012855	12904.9	3722.62																	AAEL002898 / AAEL002891	Opposite	AAEL002898	AAEL002891	462.247	1510.96
										AAEL012896 / AAEL012899	Opposite	AAEL012896	AAEL012899	1864.61	358.746																	AAEL012581 / AAEL012576	Opposite	AAEL012581	AAEL012576	1007.04	11712.2
										AAEL012898 / AAEL012895	Opposite	AAEL012898	AAEL012895	3518.71	354.837																	AAEL012637 / AAEL012632	Opposite	AAEL012637	AAEL012632	5694.73	8994.53
										AAEL003068 / AAEL003064	Opposite	AAEL003068	AAEL003064	2764.52	3681.29																	AAEL012694 / AAEL012687	Opposite	AAEL012694	AAEL012687	1282.49	691.445
										AAEL013096 / AAEL013087	Opposite	AAEL013096	AAEL013087	365.324	4463.15																	AAEL012739 / AAEL012738	Opposite	AAEL012739	AAEL012738	10925.7	1353.09
										AAEL000473 / AAEL000469	Opposite	AAEL000473	AAEL000469	1363.15	7564.11																	AAEL003010 / AAEL003001	Opposite	AAEL003010	AAEL003001	2127.04	2388.68
										AAEL003166 / AAEL003172	Opposite	AAEL003166	AAEL003172	1531.92	3673.9																	AAEL003004 / AAEL002989	Opposite	AAEL003004	AAEL002989	2721.05	2088.6
										AAEL013276 / AAEL013274	Opposite	AAEL013276	AAEL013274	175.181	1804.9																	AAEL012822 / AAEL012826	Opposite	AAEL012822	AAEL012826	5099.3	5736.67
										AAEL003323 / AAEL003304	Opposite	AAEL003323	AAEL003304	3977.8	1164.03																	AAEL003034 / AAEL003019	Opposite	AAEL003034	AAEL003019	1615.33	3329.45
										AAEL003324 / AAEL003288	Opposite	AAEL003324	AAEL003288	6175.49	4095.67																	AAEL003091 / AAEL003058	Opposite	AAEL003091	AAEL003058	827.942	1846.37
										AAEL013449 / AAEL013454	Opposite	AAEL013449	AAEL013454	212.118	946.822																	AAEL012966 / AAEL012968	Opposite	AAEL012966	AAEL012968	85.5333	138.772
										AAEL013503 / AAEL013495	Opposite	AAEL013503	AAEL013495	1268.7	1413.56																	AAEL013088 / AAEL013092	Opposite	AAEL013088	AAEL013092	1638.6	4992.94
										AAEL003422 / AAEL003412	Opposite	AAEL003422	AAEL003412	6573.1	3463.87																	AAEL013098 / AAEL013087	Opposite	AAEL013098	AAEL013087	8845.72	4463.15
										AAEL013532 / AAEL013534	Opposite	AAEL013532	AAEL013534	817.332	8146.19																	AAEL003136 / AAEL003127	Opposite	AAEL003136	AAEL003127	2087.4	2402.52
										AAEL013549 / AAEL013561	Opposite	AAEL013549	AAEL013561	3791.46	1425.44																	AAEL013169 / AAEL013167	Opposite	AAEL013169	AAEL013167	3300.97	8860.15
										AAEL003488 / AAEL003469	Opposite	AAEL003488	AAEL003469	4406.79	11156.2																	AAEL000440 / AAEL000457	Opposite	AAEL000440	AAEL000457	4834.81	7022.48
										AAEL003484 / AAEL003486	Opposite	AAEL003484	AAEL003486	1553.75	420.658																	AAEL000411 / AAEL000408	Opposite	AAEL000411	AAEL000408	3595.61	3272.52
										AAEL013573 / AAEL013574	Opposite	AAEL013573	AAEL013574	274.82	4139.27																	AAEL013177 / AAEL013176	Opposite	AAEL013177	AAEL013176	1813.24	10534.3
										AAEL003547 / AAEL003518	Opposite	AAEL003547	AAEL003518	309.437	2518.76																	AAEL013237 / AAEL013232	Opposite	AAEL013237	AAEL013232	3050.45	408.445
										AAEL003541 / AAEL003550	Opposite	AAEL003541	AAEL003550	10117.2	6918.3																	AAEL003209 / AAEL003207	Opposite	AAEL003209	AAEL003207	839.285	631.256
										AAEL003617 / AAEL003624	Opposite	AAEL003617	AAEL003624	194.945	14613.1																	AAEL013244 / AAEL013243	Opposite	AAEL013244	AAEL013243	1322.34	565.553
										AAEL013839 / AAEL013840	Opposite	AAEL013839	AAEL013840	1417.28	1068.95																	AAEL013252 / AAEL013250	Opposite	AAEL013252	AAEL013250	10182.1	1840.12
										AAEL003693 / AAEL003682	Opposite	AAEL003693	AAEL003682	16576.6	2592.02																	AAEL013288 / AAEL013290	Opposite	AAEL013288	AAEL013290	2629	647.495
										AAEL003677 / AAEL003651	Opposite	AAEL003677	AAEL003651	1118.5	3510.3																	AAEL003246 / AAEL003269	Opposite	AAEL003246	AAEL003269	951.536	519.987
										AAEL003712 / AAEL003739	Opposite	AAEL003712	AAEL003739	127.659	1991.4																	AAEL003261 / AAEL003264	Opposite	AAEL003261	AAEL003264	1092.41	1954.12
										AAEL003752 / AAEL003769	Opposite	AAEL003752	AAEL003769	1053.51	3958.83																	AAEL003229 / AAEL003224	Opposite	AAEL003229	AAEL003224	4805.09	3688.69
										AAEL014020 / AAEL014018	Opposite	AAEL014020	AAEL014018	2881.14	7390.97																	AAEL003237 / AAEL003214	Opposite	AAEL003237	AAEL003214	1703.54	396.779
										AAEL014047 / AAEL014048	Opposite	AAEL014047	AAEL014048	3340.73	668.036																	AAEL013336 / AAEL013332	Opposite	AAEL013336	AAEL013332	203.511	167.689
																																AAEL003312 / AAEL003303	Opposite	AAEL003312	AAEL003303	37469	3773.14
																																AAEL013389 / AAEL013400	Opposite	AAEL013389	AAEL013400	1655.51	2776.54
																																AAEL003345 / AAEL003348	Opposite	AAEL003345	AAEL003348	8842.8	817.258
																																AAEL003365 / AAEL003363	Opposite	AAEL003365	AAEL003363	583.016	515.632
																																AAEL003360 / AAEL003376	Opposite	AAEL003360	AAEL003376	2652.25	3157.82
																																AAEL013490 / AAEL013491	Opposite	AAEL013490	AAEL013491	10800.6	1751.24
																																AAEL003402 / AAEL003434	Opposite	AAEL003402	AAEL003434	1326.31	4578.44
																																AAEL003490 / AAEL003495	Opposite	AAEL003490	AAEL003495	4864.75	6777.21
																																AAEL013630 / AAEL013627	Opposite	AAEL013630	AAEL013627	3656.75	6057.44
																																AAEL013641 / AAEL013636	Opposite	AAEL013641	AAEL013636	526.254	2835.52
																																AAEL003519 / AAEL003515	Opposite	AAEL003519	AAEL003515	3858.97	185.007
																																AAEL003522 / AAEL003546	Opposite	AAEL003522	AAEL003546	2755.52	1161.59
																																AAEL000476 / AAEL000512	Opposite	AAEL000476	AAEL000512	5581.66	799.826
																																AAEL003591 / AAEL003599	Opposite	AAEL003591	AAEL003599	1789.79	926.402
																																AAEL013796 / AAEL013790	Opposite	AAEL013796	AAEL013790	424.646	2860.59
																																AAEL013814 / AAEL013816	Opposite	AAEL013814	AAEL013816	325.325	10855.6
																																AAEL003681 / AAEL003704	Opposite	AAEL003681	AAEL003704	45.4171	1534.12
																																AAEL013888 / AAEL013890	Opposite	AAEL013888	AAEL013890	14372.4	913.83
																																AAEL013894 / AAEL013895	Opposite	AAEL013894	AAEL013895	582.642	702.173
																																AAEL013903 / AAEL013901	Opposite	AAEL013903	AAEL013901	5266.08	3085.58
																																AAEL013902 / AAEL013904	Opposite	AAEL013902	AAEL013904	802.27	5104.75
																																AAEL003771 / AAEL003755	Opposite	AAEL003771	AAEL003755	2766.67	1138.36
																																AAEL003878 / AAEL003883	Opposite	AAEL003878	AAEL003883	4829.08	3401.43
																																AAEL003876 / AAEL003868	Opposite	AAEL003876	AAEL003868	15178.7	2102.46
																																AAEL014036 / AAEL014039	Opposite	AAEL014036	AAEL014039	368.567	10693.9
																																AAEL014058 / AAEL014062	Opposite	AAEL014058	AAEL014062	1440.28	1857.78
																																AAEL014068 / AAEL014077	Opposite	AAEL014068	AAEL014077	6417.57	5025.93
